# Supplementary material for: Developing the Leuven Embedded Figures Test (L-EFT): testing the stimulus features that influence embedding
Source: PeerJ. 2017 Jan 24;5:e2862. doi: 10.7717/peerj.2862 (PMC5267572; doi:10.7717/peerj.2862)
Supplement: Data S1 [file peerj-05-2862-s001.txt]

TrialNumber	N_target	N_cont	N_alter	N_crossing	Closure	Symmetry	Acc	NumberofResponses	participant.ID	RT
0	3	0	11	0	0	0	1	2	16813	3699
0	3	0	11	0	0	0	1	2	16195	1755
0	3	0	11	0	0	0	1	2	15412	6557
0	3	0	11	0	0	0	0	5	16141	18865
0	3	0	11	0	0	0	1	2	15901	1923
0	3	0	11	0	0	0	1	2	16039	3509
0	3	0	11	0	0	0	1	2	16060	5507
0	3	0	11	0	0	0	1	2	16483	2259
0	3	0	11	0	0	0	1	2	15427	2040
0	3	0	11	0	0	0	1	2	16279	2394
0	3	0	11	0	0	0	1	2	15367	1859
0	3	0	11	0	0	0	1	2	15814	1955
0	3	0	11	0	0	0	1	2	15655	5179
0	3	0	11	0	0	0	1	2	15859	1987
0	3	0	11	0	0	0	1	2	15379	3311
0	3	0	11	0	0	0	1	2	15436	17506
0	3	0	11	0	0	0	1	2	16357	1732
0	3	0	11	0	0	0	1	2	16924	1778
0	3	0	11	0	0	0	1	2	16516	2420
0	3	0	11	0	0	0	1	2	16177	1796
0	3	0	11	0	0	0	1	2	15661	1649
0	3	0	11	0	0	0	1	2	16462	2700
0	3	0	11	0	0	0	1	2	16618	1771
0	3	0	11	0	0	0	1	2	15352	3348
0	3	0	11	0	0	0	1	2	15598	1644
0	3	0	11	0	0	0	1	2	16003	5683
0	3	0	11	0	0	0	1	2	15532	1599
0	3	0	11	0	0	0	1	2	15853	2131
0	3	0	11	0	0	0	1	2	16234	1619
0	3	0	11	0	0	0	0	7	16090	34467
0	3	0	11	0	0	0	1	2	16423	2187
0	3	0	11	0	0	0	1	2	15982	1947
0	3	0	11	0	0	0	1	2	16660	2101
0	3	0	11	0	0	0	0	3	16519	23013
0	3	0	11	0	0	0	1	2	15319	1964
0	3	0	11	0	0	0	1	2	15904	2107
0	3	0	11	0	0	0	0	3	15877	13643
0	3	0	11	0	0	0	1	2	15820	1943
0	3	0	11	0	0	0	1	2	15868	1606
0	3	0	11	0	0	0	1	2	16513	2523
0	3	0	11	0	0	0	1	2	15769	1912
0	3	0	11	0	0	0	1	2	16054	1763
0	3	0	11	0	0	0	1	2	16474	1571
0	3	0	11	0	0	0	1	2	15565	1939
0	3	0	11	0	0	0	1	2	15751	1780
0	3	0	11	0	0	0	1	2	16684	2860
0	3	0	11	0	0	0	1	2	15529	2691
0	3	0	11	0	0	0	1	2	16162	1539
0	3	0	11	0	0	0	1	2	16936	2284
0	3	0	11	0	0	0	1	2	15487	1624
0	3	0	11	0	0	0	1	2	15676	16863
0	3	0	11	0	0	0	1	2	15991	4948
0	3	0	11	0	0	0	1	2	15796	1875
0	3	0	11	0	0	0	1	2	16363	2155
0	3	0	11	0	0	0	1	2	16705	2403
0	3	0	11	0	0	0	1	2	15391	2131
0	3	0	11	0	0	0	1	2	16717	1860
0	3	0	11	0	0	0	1	2	16873	1667
0	3	0	11	0	0	0	0	3	15580	20345
0	3	0	11	0	0	0	1	2	16816	1808
0	3	0	11	0	0	0	0	3	15667	15185
0	3	0	11	0	0	0	1	2	16678	2211
0	3	0	11	0	0	0	1	2	15490	1958
0	3	0	11	0	0	0	1	2	15772	1747
0	3	0	11	0	0	0	1	2	15526	1434
0	3	0	11	0	0	0	1	2	16012	1635
0	3	0	11	0	0	0	1	2	17116	2226
0	3	0	11	0	0	0	1	2	16249	1623
0	3	0	11	0	0	0	1	2	16327	2120
0	3	0	11	0	0	0	1	2	15586	2292
0	3	0	11	0	0	0	1	2	15826	1662
0	3	0	11	0	0	0	1	2	15913	1531
0	3	0	11	0	0	0	1	2	15892	2336
0	3	0	11	0	0	0	1	2	15934	1883
0	3	0	11	0	0	0	1	2	15442	4255
0	3	0	11	0	0	0	1	2	16276	5118
0	3	0	11	0	0	0	1	2	15322	2339
0	3	0	11	0	0	0	1	2	16117	1998
0	3	0	11	0	0	0	1	2	15373	1547
0	3	0	11	0	0	0	1	2	15481	1603
0	3	0	11	0	0	0	1	2	15949	2899
0	3	0	11	0	0	0	0	3	16105	1291
0	3	0	11	0	0	0	1	2	16297	2459
0	3	0	11	0	0	0	1	2	16216	1659
0	3	0	11	0	0	0	1	2	15682	1630
0	3	0	11	0	0	0	1	2	15730	2611
0	3	0	11	0	0	0	1	2	15958	1797
0	3	0	11	0	0	0	1	2	15439	2862
0	3	0	11	0	0	0	1	2	15340	3923
0	3	0	11	0	0	0	1	2	15415	2132
0	3	0	11	0	0	0	1	2	16612	1638
0	3	0	11	0	0	0	1	2	16771	1585
0	3	0	11	0	0	0	1	2	15742	4116
0	3	0	11	0	0	0	1	2	15745	2459
0	3	0	11	0	0	0	1	2	15472	1667
0	3	0	11	0	0	0	1	2	16726	1849
0	3	0	11	0	0	0	0	4	16000	18294
0	3	0	11	0	0	0	1	2	16225	1540
0	3	0	11	0	0	0	1	2	15694	1715
0	3	0	11	0	0	0	1	2	15973	1947
0	3	0	11	0	0	0	1	2	16282	3258
0	3	0	11	0	0	0	1	2	16882	2243
0	3	0	11	0	0	0	1	2	16330	1988
0	3	0	11	0	0	0	1	2	15457	2419
0	3	0	11	0	0	0	1	2	15799	5689
0	3	0	11	0	0	0	1	2	15538	6442
0	3	0	11	0	0	0	1	2	16237	1659
0	3	0	11	0	0	0	1	2	15790	2507
0	3	0	11	0	0	0	1	2	15673	1995
0	3	0	11	0	0	0	1	2	16555	1307
0	3	0	11	0	0	0	1	2	15895	3418
0	3	0	11	0	0	0	1	2	16465	1476
0	3	0	11	0	0	0	1	2	15964	1942
0	3	0	11	0	0	0	1	2	15823	1647
0	3	0	11	0	0	0	0	3	15346	24078
0	3	0	11	0	0	0	1	2	16366	1859
0	3	0	11	0	0	0	1	2	16219	1651
0	3	0	11	0	0	0	1	2	15976	1275
0	3	0	11	0	0	0	1	2	15496	1397
0	3	0	11	0	0	0	1	2	16099	1675
0	3	0	11	0	0	0	1	2	15361	1723
0	3	0	11	0	0	0	1	2	15679	2332
0	3	0	11	0	0	0	1	2	15754	1898
0	3	0	11	0	0	0	1	2	15610	2371
0	3	0	11	0	0	0	1	2	15583	1931
0	3	0	11	0	0	0	1	2	16165	11291
0	3	0	11	0	0	0	1	2	16192	2076
0	3	0	11	0	0	0	1	2	15910	2088
0	3	0	11	0	0	0	1	2	15985	1930
0	3	0	11	0	0	0	1	2	16642	1571
0	3	0	11	0	0	0	1	2	16891	2332
0	3	0	11	0	0	0	1	2	15970	1811
0	3	0	11	0	0	0	1	2	16129	2141
0	3	0	11	0	0	0	1	2	15448	2641
0	3	0	11	0	0	0	1	2	16468	3803
0	3	0	11	0	0	0	1	2	16120	1664
0	3	0	11	0	0	0	1	2	16342	1683
0	3	0	11	0	0	0	1	2	15721	1543
0	3	0	11	0	0	0	1	2	15937	2234
0	3	0	11	0	0	0	1	2	16420	2365
0	3	0	11	0	0	0	0	4	15589	30241
0	3	0	11	0	0	0	1	2	15493	2099
0	3	0	11	0	0	0	1	2	16147	3059
0	3	0	11	0	0	0	1	2	17041	2283
0	3	0	11	0	0	0	1	2	15466	2221
0	3	0	11	0	0	0	1	2	16033	1571
0	3	0	11	0	0	0	1	2	15712	1983
0	3	0	11	0	0	0	1	2	15928	1619
0	3	0	11	0	0	0	1	2	15595	5341
0	3	0	11	0	0	0	1	2	15640	2027
0	3	0	11	0	0	0	1	2	15784	3095
0	3	0	11	0	0	0	0	3	15646	31181
0	3	0	11	0	0	0	1	2	16159	3474
0	3	0	11	0	0	0	0	3	16834	9355
0	3	0	11	0	0	0	0	3	15955	16000
0	3	0	11	0	0	0	1	2	16258	2152
0	3	0	11	0	0	0	1	2	15739	1819
0	3	0	11	0	0	0	1	2	16774	3490
0	3	0	11	0	0	0	1	2	15331	1818
0	3	0	11	0	0	0	1	2	15691	1473
0	3	0	11	0	0	0	1	2	15805	4995
0	3	0	11	0	0	0	1	2	15550	1771
0	3	0	11	0	0	0	1	2	16111	1811
0	3	0	11	0	0	0	1	2	16051	1499
0	3	0	11	0	0	0	1	2	15523	2424
0	3	0	11	0	0	0	1	2	15562	2148
0	3	0	11	0	0	0	0	4	16798	21613
0	3	0	11	0	0	0	1	2	16069	8034
0	3	0	11	0	0	0	1	2	15469	2420
0	3	0	11	0	0	0	1	2	16252	1707
0	3	0	11	0	0	0	0	11	15574	0
0	3	0	11	0	0	0	1	2	15727	4646
0	3	0	11	0	0	0	1	2	16921	2286
0	3	0	11	0	0	0	1	2	15418	2287
0	3	0	11	0	0	0	1	2	15553	1860
0	3	0	11	0	0	0	0	3	15613	23351
0	3	0	11	0	0	0	0	5	15757	1561
0	3	0	11	0	0	0	1	2	16594	1563
0	3	0	11	0	0	0	1	2	15763	4276
0	3	0	11	0	0	0	1	2	15748	2316
0	3	0	11	0	0	0	0	4	15787	34248
0	3	0	11	0	0	0	1	2	16285	1710
0	3	0	11	0	0	0	1	2	16711	1875
0	3	0	11	0	0	0	1	2	15631	2809
0	3	0	11	0	0	0	1	2	15454	1987
0	3	0	11	0	0	0	1	2	16114	2705
0	3	0	11	0	0	0	0	4	15652	15055
0	3	0	11	0	0	0	0	4	16741	16503
0	3	0	11	0	0	0	1	2	15616	1659
0	3	0	11	0	0	0	0	3	46546	2265
0	3	0	11	0	0	0	1	2	16138	1972
0	3	0	11	0	0	0	1	2	15811	2196
0	3	0	11	0	0	0	1	2	15463	1967
0	3	0	11	0	0	0	1	2	16312	2467
0	3	0	11	0	0	0	1	2	16333	1820
0	3	0	11	0	0	0	1	2	15718	1267
0	3	0	11	0	0	0	1	2	15388	1923
0	3	0	11	0	0	0	1	2	15364	1563
0	3	0	11	0	0	0	1	2	15760	1435
0	3	0	11	0	0	0	1	2	15919	2308
0	3	0	11	0	0	0	1	2	16846	1989
0	3	0	11	0	0	0	0	9	15406	20167
0	3	0	11	0	0	0	1	2	15520	1251
0	3	0	11	0	0	0	0	3	16084	20226
0	3	0	11	0	0	0	1	2	16243	1558
0	3	0	11	0	0	0	0	5	16345	36919
0	3	0	11	0	0	0	1	2	16324	4771
0	3	0	11	0	0	0	1	2	15634	2771
0	3	0	11	0	0	0	1	2	16654	1364
0	3	0	11	0	0	0	1	2	15922	2139
0	3	0	11	0	0	0	1	2	15844	2606
0	3	0	11	0	0	0	1	2	15862	4568
0	3	0	11	0	0	0	1	2	16714	2419
0	3	0	11	0	0	0	1	2	16870	3059
0	3	0	11	0	0	0	0	4	15946	12452
0	3	0	11	0	0	0	1	2	15829	2287
0	3	0	11	0	0	0	1	2	16186	2203
0	3	0	11	0	0	0	1	2	15808	2243
0	3	0	11	0	0	0	0	3	15658	1819
0	3	0	11	0	0	0	1	2	16753	5603
0	3	0	11	0	0	0	1	2	16273	1578
0	3	0	11	0	0	0	0	3	16738	24699
0	3	0	11	0	0	0	1	2	15889	2395
0	3	0	11	0	0	0	1	2	15994	1603
0	3	0	11	0	0	0	0	4	16057	20441
0	3	0	11	0	0	0	0	3	15898	20962
0	3	0	11	0	0	0	1	2	15838	1811
0	3	0	11	0	0	0	1	2	15343	2219
0	3	0	11	0	0	0	0	3	16153	15075
0	3	0	11	0	0	0	1	2	15793	1903
0	3	0	11	0	0	0	1	2	15715	1747
0	3	0	11	0	0	0	0	3	15409	35903
0	3	0	11	0	0	0	1	2	16072	1469
0	3	0	11	0	0	0	0	4	16444	31928
0	3	0	11	0	0	0	1	2	16108	1948
0	3	0	11	0	0	0	0	6	16807	14417
0	3	0	11	0	0	0	1	2	16639	1541
0	3	0	11	0	0	0	1	2	15577	2307
0	3	0	11	0	0	0	1	2	15559	1746
0	3	0	11	0	0	0	0	3	15943	2091
0	3	0	11	0	0	0	1	2	15871	2367
0	3	0	11	0	0	0	0	4	15382	16598
0	3	0	11	0	0	0	1	2	16150	1849
0	3	0	11	0	0	0	1	2	16888	3291
0	3	0	11	0	0	0	1	2	16144	2315
0	3	0	11	0	0	0	1	2	16471	2308
0	3	0	11	0	0	0	1	2	15556	2123
0	3	0	11	0	0	0	1	2	15430	2375
0	3	0	11	0	0	0	0	3	16030	2075
0	3	0	11	0	0	0	1	2	16123	2292
0	3	0	11	0	0	0	1	2	16600	1943
0	3	0	11	0	0	0	1	2	16852	2035
0	3	0	11	0	0	0	1	2	16777	1711
0	3	0	11	0	0	0	0	3	15433	18482
0	3	0	11	0	0	0	1	2	16735	1388
1	3	1	11	0	0	0	1	1	17041	1792
1	3	1	11	0	0	0	1	1	16612	23665
1	3	1	11	0	0	0	1	1	15790	2290
1	3	1	11	0	0	0	0	2	15829	1679
1	3	1	11	0	0	0	1	1	15562	2173
1	3	1	11	0	0	0	1	1	15772	5051
1	3	1	11	0	0	0	1	1	16327	1987
1	3	1	11	0	0	0	1	1	16297	2179
1	3	1	11	0	0	0	1	1	15853	2868
1	3	1	11	0	0	0	1	1	16090	1618
1	3	1	11	0	0	0	1	1	16462	1611
1	3	1	11	0	0	0	1	1	16618	1907
1	3	1	11	0	0	0	1	1	16513	2765
1	3	1	11	0	0	0	1	1	16072	2899
1	3	1	11	0	0	0	1	1	16705	1580
1	3	1	11	0	0	0	1	1	16726	1573
1	3	1	11	0	0	0	1	1	15331	1979
1	3	1	11	0	0	0	1	1	16684	2084
1	3	1	11	0	0	0	1	1	15898	2813
1	3	1	11	0	0	0	1	1	16057	1707
1	3	1	11	0	0	0	1	1	15730	1481
1	3	1	11	0	0	0	1	1	16012	3067
1	3	1	11	0	0	0	1	1	16468	3547
1	3	1	11	0	0	0	1	1	15430	5896
1	3	1	11	0	0	0	1	1	15799	1643
1	3	1	11	0	0	0	1	1	16882	3560
1	3	1	11	0	0	0	1	1	15895	2810
1	3	1	11	0	0	0	1	1	15820	2359
1	3	1	11	0	0	0	1	1	15640	2088
1	3	1	11	0	0	0	1	1	16357	2282
1	3	1	11	0	0	0	1	1	16366	1924
1	3	1	11	0	0	0	0	2	16225	32194
1	3	1	11	0	0	0	1	1	15754	2845
1	3	1	11	0	0	0	1	1	15901	1578
1	3	1	11	0	0	0	1	1	16813	1577
1	3	1	11	0	0	0	1	1	15787	1662
1	3	1	11	0	0	0	1	1	16147	3955
1	3	1	11	0	0	0	1	1	15577	2043
1	3	1	11	0	0	0	1	1	16162	1995
1	3	1	11	0	0	0	1	1	15487	2355
1	3	1	11	0	0	0	1	1	16003	2443
1	3	1	11	0	0	0	1	1	16771	4819
1	3	1	11	0	0	0	1	1	16834	1388
1	3	1	11	0	0	0	1	1	15862	2116
1	3	1	11	0	0	0	1	1	16138	1932
1	3	1	11	0	0	0	1	1	15823	1611
1	3	1	11	0	0	0	1	1	15583	2620
1	3	1	11	0	0	0	1	1	15442	3475
1	3	1	11	0	0	0	1	1	17116	2227
1	3	1	11	0	0	0	1	1	16753	2331
1	3	1	11	0	0	0	1	1	15415	1893
1	3	1	11	0	0	0	1	1	15493	1740
1	3	1	11	0	0	0	1	1	16678	1571
1	3	1	11	0	0	0	1	1	15661	1769
1	3	1	11	0	0	0	1	1	15919	1435
1	3	1	11	0	0	0	1	1	15613	6339
1	3	1	11	0	0	0	1	1	16735	2035
1	3	1	11	0	0	0	1	1	15748	2318
1	3	1	11	0	0	0	1	1	16888	1875
1	3	1	11	0	0	0	1	1	15922	2252
1	3	1	11	0	0	0	1	1	16114	2427
1	3	1	11	0	0	0	1	1	15457	6083
1	3	1	11	0	0	0	1	1	16159	6640
1	3	1	11	0	0	0	1	1	16282	2723
1	3	1	11	0	0	0	1	1	16444	3067
1	3	1	11	0	0	0	1	1	15712	1791
1	3	1	11	0	0	0	1	1	16420	2035
1	3	1	11	0	0	0	1	1	15631	2044
1	3	1	11	0	0	0	1	1	15382	1586
1	3	1	11	0	0	0	0	2	15322	0
1	3	1	11	0	0	0	1	1	15991	1612
1	3	1	11	0	0	0	1	1	16192	3491
1	3	1	11	0	0	0	1	1	15904	2315
1	3	1	11	0	0	0	1	1	15769	1699
1	3	1	11	0	0	0	1	1	15616	3465
1	3	1	11	0	0	0	0	2	16030	2043
1	3	1	11	0	0	0	1	1	15811	2199
1	3	1	11	0	0	0	1	1	15667	4829
1	3	1	11	0	0	0	1	1	15529	2347
1	3	1	11	0	0	0	1	1	15520	1436
1	3	1	11	0	0	0	0	2	15433	2246
1	3	1	11	0	0	0	1	1	15364	2195
1	3	1	11	0	0	0	1	1	16285	21812
1	3	1	11	0	0	0	1	1	16117	2252
1	3	1	11	0	0	0	1	1	16738	1757
1	3	1	11	0	0	0	1	1	15676	2151
1	3	1	11	0	0	0	1	1	15727	1756
1	3	1	11	0	0	0	1	1	15388	1923
1	3	1	11	0	0	0	1	1	15955	2333
1	3	1	11	0	0	0	1	1	15808	1691
1	3	1	11	0	0	0	1	1	15553	1732
1	3	1	11	0	0	0	1	1	16219	1825
1	3	1	11	0	0	0	1	1	15682	1707
1	3	1	11	0	0	0	1	1	15373	1675
1	3	1	11	0	0	0	1	1	16186	2079
1	3	1	11	0	0	0	1	1	15784	2907
1	3	1	11	0	0	0	1	1	15448	1668
1	3	1	11	0	0	0	1	1	15943	1851
1	3	1	11	0	0	0	1	1	15949	2158
1	3	1	11	0	0	0	1	1	15994	1947
1	3	1	11	0	0	0	1	1	15472	12259
1	3	1	11	0	0	0	1	1	15760	4027
1	3	1	11	0	0	0	1	1	16654	1656
1	3	1	11	0	0	0	1	1	16051	1911
1	3	1	11	0	0	0	1	1	16039	2406
1	3	1	11	0	0	0	1	1	16216	3036
1	3	1	11	0	0	0	1	1	15718	1307
1	3	1	11	0	0	0	1	1	15844	2019
1	3	1	11	0	0	0	1	1	15946	6167
1	3	1	11	0	0	0	1	1	16777	1825
1	3	1	11	0	0	0	1	1	15496	1540
1	3	1	11	0	0	0	1	1	15934	1971
1	3	1	11	0	0	0	1	1	15745	1676
1	3	1	11	0	0	0	1	1	15679	2431
1	3	1	11	0	0	0	1	1	15538	2195
1	3	1	11	0	0	0	1	1	16165	1852
1	3	1	11	0	0	0	1	1	15859	5131
1	3	1	11	0	0	0	1	1	16714	2259
1	3	1	11	0	0	0	1	1	16816	2247
1	3	1	11	0	0	0	0	2	16069	0
1	3	1	11	0	0	0	1	1	16807	1531
1	3	1	11	0	0	0	1	1	15412	6840
1	3	1	11	0	0	0	1	1	15610	2063
1	3	1	11	0	0	0	1	1	15439	1511
1	3	1	11	0	0	0	1	1	15436	1729
1	3	1	11	0	0	0	1	1	16234	3679
1	3	1	11	0	0	0	1	1	15691	2059
1	3	1	11	0	0	0	1	1	16711	10819
1	3	1	11	0	0	0	1	1	15715	1787
1	3	1	11	0	0	0	1	1	46546	3227
1	3	1	11	0	0	0	1	1	16258	2412
1	3	1	11	0	0	0	1	1	15805	1997
1	3	1	11	0	0	0	1	1	15523	3067
1	3	1	11	0	0	0	1	1	15976	1403
1	3	1	11	0	0	0	1	1	16243	1851
1	3	1	11	0	0	0	1	1	16249	33723
1	3	1	11	0	0	0	1	1	16330	1811
1	3	1	11	0	0	0	1	1	16312	3139
1	3	1	11	0	0	0	1	1	15646	1389
1	3	1	11	0	0	0	1	1	16639	1963
1	3	1	11	0	0	0	1	1	16153	1539
1	3	1	11	0	0	0	1	1	15550	2784
1	3	1	11	0	0	0	1	1	15796	1995
1	3	1	11	0	0	0	1	1	15586	1870
1	3	1	11	0	0	0	1	1	16054	2053
1	3	1	11	0	0	0	1	1	15814	2073
1	3	1	11	0	0	0	1	1	15352	3026
1	3	1	11	0	0	0	1	1	15580	2058
1	3	1	11	0	0	0	1	1	15346	29720
1	3	1	11	0	0	0	1	1	16123	2850
1	3	1	11	0	0	0	1	1	16279	1643
1	3	1	11	0	0	0	1	1	16000	1603
1	3	1	11	0	0	0	1	1	16144	1783
1	3	1	11	0	0	0	1	1	16873	1960
1	3	1	11	0	0	0	1	1	15574	5043
1	3	1	11	0	0	0	1	1	15319	1692
1	3	1	11	0	0	0	1	1	16333	2315
1	3	1	11	0	0	0	1	1	16060	26328
1	3	1	11	0	0	0	1	1	15490	1586
1	3	1	11	0	0	0	1	1	16600	1823
1	3	1	11	0	0	0	1	1	15937	2243
1	3	1	11	0	0	0	1	1	16141	2171
1	3	1	11	0	0	0	1	1	16924	1618
1	3	1	11	0	0	0	1	1	15481	2003
1	3	1	11	0	0	0	1	1	16465	1731
1	3	1	11	0	0	0	1	1	16891	3208
1	3	1	11	0	0	0	1	1	15598	1852
1	3	1	11	0	0	0	1	1	16177	1948
1	3	1	11	0	0	0	1	1	15532	21284
1	3	1	11	0	0	0	1	1	16111	2171
1	3	1	11	0	0	0	1	1	15985	1883
1	3	1	11	0	0	0	1	1	15652	1852
1	3	1	11	0	0	0	1	1	16105	1792
1	3	1	11	0	0	0	1	1	15928	1352
1	3	1	11	0	0	0	1	1	15868	1956
1	3	1	11	0	0	0	1	1	15694	1811
1	3	1	11	0	0	0	1	1	15406	1627
1	3	1	11	0	0	0	1	1	15751	2445
1	3	1	11	0	0	0	1	1	16519	2227
1	3	1	11	0	0	0	1	1	15391	1665
1	3	1	11	0	0	0	1	1	15469	3299
1	3	1	11	0	0	0	1	1	15913	2581
1	3	1	11	0	0	0	1	1	15526	1355
1	3	1	11	0	0	0	1	1	16276	4931
1	3	1	11	0	0	0	1	1	16363	3292
1	3	1	11	0	0	0	1	1	15910	1679
1	3	1	11	0	0	0	1	1	16120	35581
1	3	1	11	0	0	0	1	1	16717	2492
1	3	1	11	0	0	0	1	1	15655	1371
1	3	1	11	0	0	0	1	1	16846	7331
1	3	1	11	0	0	0	1	1	16852	1869
1	3	1	11	0	0	0	1	1	16252	2667
1	3	1	11	0	0	0	1	1	16870	2979
1	3	1	11	0	0	0	1	1	16936	2276
1	3	1	11	0	0	0	1	1	15871	2527
1	3	1	11	0	0	0	1	1	15463	1771
1	3	1	11	0	0	0	1	1	15838	1491
1	3	1	11	0	0	0	1	1	16195	1768
1	3	1	11	0	0	0	1	1	16324	2909
1	3	1	11	0	0	0	1	1	15658	2495
1	3	1	11	0	0	0	1	1	16555	1699
1	3	1	11	0	0	0	1	1	15889	2195
1	3	1	11	0	0	0	1	1	15418	1739
1	3	1	11	0	0	0	1	1	16423	1915
1	3	1	11	0	0	0	1	1	15595	1511
1	3	1	11	0	0	0	1	1	15361	1643
1	3	1	11	0	0	0	1	1	15826	1363
1	3	1	11	0	0	0	1	1	15742	2277
1	3	1	11	0	0	0	1	1	16483	4059
1	3	1	11	0	0	0	1	1	15763	1870
1	3	1	11	0	0	0	0	2	16345	1851
1	3	1	11	0	0	0	1	1	15559	1671
1	3	1	11	0	0	0	1	1	16474	1346
1	3	1	11	0	0	0	1	1	15757	1813
1	3	1	11	0	0	0	1	1	15466	2172
1	3	1	11	0	0	0	1	1	15970	1524
1	3	1	11	0	0	0	1	1	15343	6084
1	3	1	11	0	0	0	1	1	15556	1643
1	3	1	11	0	0	0	1	1	15454	3956
1	3	1	11	0	0	0	1	1	16342	2259
1	3	1	11	0	0	0	1	1	16798	2816
1	3	1	11	0	0	0	1	1	16642	1668
1	3	1	11	0	0	0	1	1	16774	1877
1	3	1	11	0	0	0	1	1	16150	1723
1	3	1	11	0	0	0	0	2	15379	16762
1	3	1	11	0	0	0	1	1	16129	3072
1	3	1	11	0	0	0	1	1	15793	1784
1	3	1	11	0	0	0	1	1	15892	3388
1	3	1	11	0	0	0	1	1	16033	1790
1	3	1	11	0	0	0	1	1	16516	2987
1	3	1	11	0	0	0	1	1	16273	1777
1	3	1	11	0	0	0	1	1	15958	1656
1	3	1	11	0	0	0	1	1	15367	2523
1	3	1	11	0	0	0	1	1	15721	2003
1	3	1	11	0	0	0	1	1	15739	2060
1	3	1	11	0	0	0	1	1	16237	1755
1	3	1	11	0	0	0	1	1	15877	1907
1	3	1	11	0	0	0	1	1	15634	2771
1	3	1	11	0	0	0	1	1	16108	1851
1	3	1	11	0	0	0	1	1	15427	1613
1	3	1	11	0	0	0	1	1	15589	1660
1	3	1	11	0	0	0	1	1	15982	1619
1	3	1	11	0	0	0	1	1	16660	2651
1	3	1	11	0	0	0	1	1	16471	1803
1	3	1	11	0	0	0	1	1	15973	1963
1	3	1	11	0	0	0	1	1	16741	2124
1	3	1	11	0	0	0	1	1	15673	16376
1	3	1	11	0	0	0	1	1	16084	2251
1	3	1	11	0	0	0	1	1	15565	1773
1	3	1	11	0	0	0	1	1	15964	1821
1	3	1	11	0	0	0	1	1	16099	6783
1	3	1	11	0	0	0	1	1	16921	1779
1	3	1	11	0	0	0	1	1	15340	3251
1	3	1	11	0	0	0	1	1	16594	2258
1	3	1	11	0	0	0	1	1	15409	1435
2	3	2	11	0	0	0	1	1	16678	2432
2	3	2	11	0	0	0	1	1	16342	1611
2	3	2	11	0	0	0	1	1	16312	1954
2	3	2	11	0	0	0	1	1	16834	1819
2	3	2	11	0	0	0	1	1	15982	2051
2	3	2	11	0	0	0	1	1	16012	1993
2	3	2	11	0	0	0	1	1	15532	1542
2	3	2	11	0	0	0	1	1	15991	2348
2	3	2	11	0	0	0	0	2	16798	9595
2	3	2	11	0	0	0	1	1	16249	1830
2	3	2	11	0	0	0	1	1	15487	2667
2	3	2	11	0	0	0	1	1	15661	3155
2	3	2	11	0	0	0	1	1	16054	4252
2	3	2	11	0	0	0	1	1	16237	2428
2	3	2	11	0	0	0	1	1	16516	2534
2	3	2	11	0	0	0	1	1	16324	2324
2	3	2	11	0	0	0	1	1	15751	3537
2	3	2	11	0	0	0	1	1	15715	7984
2	3	2	11	0	0	0	1	1	15610	2027
2	3	2	11	0	0	0	1	1	16483	2258
2	3	2	11	0	0	0	1	1	16771	2570
2	3	2	11	0	0	0	1	1	15754	2147
2	3	2	11	0	0	0	1	1	15823	8531
2	3	2	11	0	0	0	1	1	15727	2931
2	3	2	11	0	0	0	1	1	15808	1555
2	3	2	11	0	0	0	1	1	16273	1823
2	3	2	11	0	0	0	1	1	15550	2567
2	3	2	11	0	0	0	1	1	15658	1760
2	3	2	11	0	0	0	1	1	15877	2056
2	3	2	11	0	0	0	1	1	15964	9654
2	3	2	11	0	0	0	0	2	16234	6923
2	3	2	11	0	0	0	1	1	15391	5940
2	3	2	11	0	0	0	1	1	15928	1699
2	3	2	11	0	0	0	1	1	16813	1683
2	3	2	11	0	0	0	1	1	15958	2655
2	3	2	11	0	0	0	1	1	15379	1875
2	3	2	11	0	0	0	1	1	16033	1955
2	3	2	11	0	0	0	1	1	16003	3719
2	3	2	11	0	0	0	1	1	16159	2292
2	3	2	11	0	0	0	1	1	15373	3627
2	3	2	11	0	0	0	1	1	16192	2012
2	3	2	11	0	0	0	1	1	15682	4273
2	3	2	11	0	0	0	1	1	15409	41270
2	3	2	11	0	0	0	1	1	15631	6220
2	3	2	11	0	0	0	1	1	15490	1990
2	3	2	11	0	0	0	1	1	15406	33262
2	3	2	11	0	0	0	1	1	15652	1792
2	3	2	11	0	0	0	1	1	15694	1419
2	3	2	11	0	0	0	1	1	15553	7718
2	3	2	11	0	0	0	1	1	16726	1515
2	3	2	11	0	0	0	1	1	16258	1795
2	3	2	11	0	0	0	1	1	15562	2084
2	3	2	11	0	0	0	1	1	15721	1867
2	3	2	11	0	0	0	1	1	16882	2930
2	3	2	11	0	0	0	1	1	16705	10235
2	3	2	11	0	0	0	1	1	15739	2066
2	3	2	11	0	0	0	1	1	15904	1968
2	3	2	11	0	0	0	1	1	15844	1875
2	3	2	11	0	0	0	1	1	15577	3410
2	3	2	11	0	0	0	1	1	15529	1995
2	3	2	11	0	0	0	1	1	16030	1699
2	3	2	11	0	0	0	1	1	16870	4617
2	3	2	11	0	0	0	1	1	17116	1843
2	3	2	11	0	0	0	1	1	16873	2038
2	3	2	11	0	0	0	1	1	15784	2702
2	3	2	11	0	0	0	1	1	16924	26628
2	3	2	11	0	0	0	1	1	15937	1875
2	3	2	11	0	0	0	1	1	15466	2038
2	3	2	11	0	0	0	1	1	16684	1851
2	3	2	11	0	0	0	1	1	16057	2067
2	3	2	11	0	0	0	1	1	16225	3059
2	3	2	11	0	0	0	1	1	16117	2603
2	3	2	11	0	0	0	1	1	16060	2452
2	3	2	11	0	0	0	0	2	16141	5945
2	3	2	11	0	0	0	1	1	16129	4455
2	3	2	11	0	0	0	1	1	15520	1827
2	3	2	11	0	0	0	0	2	15412	2508
2	3	2	11	0	0	0	1	1	16600	3109
2	3	2	11	0	0	0	1	1	15418	1516
2	3	2	11	0	0	0	1	1	15667	5062
2	3	2	11	0	0	0	1	1	15574	1836
2	3	2	11	0	0	0	1	1	15523	3400
2	3	2	11	0	0	0	1	1	16051	2731
2	3	2	11	0	0	0	1	1	15439	1806
2	3	2	11	0	0	0	1	1	16099	1412
2	3	2	11	0	0	0	1	1	15934	2270
2	3	2	11	0	0	0	1	1	16774	2623
2	3	2	11	0	0	0	1	1	15640	7636
2	3	2	11	0	0	0	1	1	15790	1873
2	3	2	11	0	0	0	0	2	16216	2475
2	3	2	11	0	0	0	1	1	16111	1819
2	3	2	11	0	0	0	1	1	16285	2723
2	3	2	11	0	0	0	1	1	16165	2627
2	3	2	11	0	0	0	1	1	16084	2948
2	3	2	11	0	0	0	1	1	15586	1729
2	3	2	11	0	0	0	1	1	15598	2243
2	3	2	11	0	0	0	1	1	15718	1485
2	3	2	11	0	0	0	1	1	16807	1835
2	3	2	11	0	0	0	1	1	16330	1587
2	3	2	11	0	0	0	1	1	15742	2458
2	3	2	11	0	0	0	1	1	16000	2057
2	3	2	11	0	0	0	1	1	16162	2332
2	3	2	11	0	0	0	1	1	15985	4339
2	3	2	11	0	0	0	1	1	15457	1868
2	3	2	11	0	0	0	1	1	15364	1979
2	3	2	11	0	0	0	1	1	16462	8019
2	3	2	11	0	0	0	1	1	15859	1891
2	3	2	11	0	0	0	1	1	15343	2874
2	3	2	11	0	0	0	1	1	16741	2691
2	3	2	11	0	0	0	1	1	16366	2204
2	3	2	11	0	0	0	1	1	15472	2068
2	3	2	11	0	0	0	0	2	16519	3837
2	3	2	11	0	0	0	1	1	17041	3395
2	3	2	11	0	0	0	1	1	16114	3795
2	3	2	11	0	0	0	1	1	16252	2204
2	3	2	11	0	0	0	1	1	15862	6675
2	3	2	11	0	0	0	1	1	16039	2243
2	3	2	11	0	0	0	1	1	16144	3347
2	3	2	11	0	0	0	1	1	15868	4195
2	3	2	11	0	0	0	1	1	15646	5276
2	3	2	11	0	0	0	1	1	15838	1963
2	3	2	11	0	0	0	1	1	15388	1807
2	3	2	11	0	0	0	1	1	15955	3269
2	3	2	11	0	0	0	1	1	15691	1597
2	3	2	11	0	0	0	1	1	15526	2171
2	3	2	11	0	0	0	1	1	16618	3804
2	3	2	11	0	0	0	1	1	15814	1803
2	3	2	11	0	0	0	1	1	15361	1876
2	3	2	11	0	0	0	1	1	15382	1939
2	3	2	11	0	0	0	1	1	16465	1651
2	3	2	11	0	0	0	1	1	15322	3043
2	3	2	11	0	0	0	1	1	15655	1594
2	3	2	11	0	0	0	1	1	15892	2634
2	3	2	11	0	0	0	1	1	16888	2195
2	3	2	11	0	0	0	1	1	15340	2471
2	3	2	11	0	0	0	1	1	15820	1905
2	3	2	11	0	0	0	1	1	15580	2078
2	3	2	11	0	0	0	1	1	16333	1779
2	3	2	11	0	0	0	1	1	15805	2114
2	3	2	11	0	0	0	1	1	15496	1810
2	3	2	11	0	0	0	1	1	15319	2435
2	3	2	11	0	0	0	1	1	15442	7763
2	3	2	11	0	0	0	1	1	15898	7052
2	3	2	11	0	0	0	1	1	15589	2067
2	3	2	11	0	0	0	1	1	16714	1715
2	3	2	11	0	0	0	1	1	15331	2235
2	3	2	11	0	0	0	1	1	16891	1627
2	3	2	11	0	0	0	1	1	15595	1799
2	3	2	11	0	0	0	1	1	15949	2401
2	3	2	11	0	0	0	1	1	15871	1886
2	3	2	11	0	0	0	1	1	16654	2158
2	3	2	11	0	0	0	1	1	16279	2467
2	3	2	11	0	0	0	1	1	15463	1314
2	3	2	11	0	0	0	1	1	15901	2757
2	3	2	11	0	0	0	0	2	15772	14959
2	3	2	11	0	0	0	1	1	46546	2051
2	3	2	11	0	0	0	1	1	15613	2066
2	3	2	11	0	0	0	1	1	16846	3957
2	3	2	11	0	0	0	1	1	15919	2836
2	3	2	11	0	0	0	1	1	15433	2131
2	3	2	11	0	0	0	1	1	15811	3292
2	3	2	11	0	0	0	1	1	15481	2948
2	3	2	11	0	0	0	1	1	16471	2139
2	3	2	11	0	0	0	1	1	16423	2668
2	3	2	11	0	0	0	1	1	15889	5427
2	3	2	11	0	0	0	1	1	16612	2860
2	3	2	11	0	0	0	1	1	15415	2971
2	3	2	11	0	0	0	1	1	16177	4348
2	3	2	11	0	0	0	1	1	15970	2628
2	3	2	11	0	0	0	1	1	16642	1660
2	3	2	11	0	0	0	1	1	16357	1739
2	3	2	11	0	0	0	1	1	15922	5292
2	3	2	11	0	0	0	1	1	15676	2175
2	3	2	11	0	0	0	1	1	16150	1531
2	3	2	11	0	0	0	1	1	16420	3732
2	3	2	11	0	0	0	1	1	16090	1972
2	3	2	11	0	0	0	1	1	15430	30279
2	3	2	11	0	0	0	1	1	16639	3739
2	3	2	11	0	0	0	1	1	15994	2811
2	3	2	11	0	0	0	1	1	15493	2099
2	3	2	11	0	0	0	1	1	16660	2643
2	3	2	11	0	0	0	1	1	15853	1524
2	3	2	11	0	0	0	1	1	15730	31922
2	3	2	11	0	0	0	1	1	16282	3355
2	3	2	11	0	0	0	1	1	15352	3179
2	3	2	11	0	0	0	1	1	16153	2395
2	3	2	11	0	0	0	1	1	15748	1807
2	3	2	11	0	0	0	1	1	15913	11816
2	3	2	11	0	0	0	1	1	15367	2572
2	3	2	11	0	0	0	1	1	15760	2926
2	3	2	11	0	0	0	1	1	16816	2895
2	3	2	11	0	0	0	1	1	15829	1433
2	3	2	11	0	0	0	1	1	15799	2747
2	3	2	11	0	0	0	1	1	15796	3795
2	3	2	11	0	0	0	1	1	15448	1775
2	3	2	11	0	0	0	1	1	16345	2156
2	3	2	11	0	0	0	1	1	16738	2050
2	3	2	11	0	0	0	1	1	16123	1987
2	3	2	11	0	0	0	1	1	15973	1483
2	3	2	11	0	0	0	1	1	15634	4370
2	3	2	11	0	0	0	1	1	16555	1835
2	3	2	11	0	0	0	1	1	16138	3124
2	3	2	11	0	0	0	1	1	16186	3853
2	3	2	11	0	0	0	1	1	15559	1843
2	3	2	11	0	0	0	1	1	16753	6108
2	3	2	11	0	0	0	1	1	16120	1801
2	3	2	11	0	0	0	1	1	15679	2443
2	3	2	11	0	0	0	1	1	15946	2577
2	3	2	11	0	0	0	1	1	15583	9684
2	3	2	11	0	0	0	1	1	15427	7835
2	3	2	11	0	0	0	1	1	15910	1683
2	3	2	11	0	0	0	1	1	16852	1766
2	3	2	11	0	0	0	1	1	16474	2045
2	3	2	11	0	0	0	1	1	15454	2867
2	3	2	11	0	0	0	1	1	16717	1898
2	3	2	11	0	0	0	1	1	16072	3000
2	3	2	11	0	0	0	1	1	15346	4461
2	3	2	11	0	0	0	1	1	16147	2392
2	3	2	11	0	0	0	1	1	16276	3171
2	3	2	11	0	0	0	1	1	15436	2650
2	3	2	11	0	0	0	1	1	15943	2701
2	3	2	11	0	0	0	1	1	15976	1612
2	3	2	11	0	0	0	1	1	16444	1638
2	3	2	11	0	0	0	1	1	16195	2146
2	3	2	11	0	0	0	1	1	15895	2987
2	3	2	11	0	0	0	1	1	15469	3298
2	3	2	11	0	0	0	1	1	15769	2051
2	3	2	11	0	0	0	1	1	15793	1880
2	3	2	11	0	0	0	1	1	16921	2907
2	3	2	11	0	0	0	1	1	16108	2387
2	3	2	11	0	0	0	1	1	16243	1899
2	3	2	11	0	0	0	1	1	15826	1576
2	3	2	11	0	0	0	0	2	16594	2280
2	3	2	11	0	0	0	1	1	15745	1947
2	3	2	11	0	0	0	1	1	15712	1811
2	3	2	11	0	0	0	1	1	16363	2179
2	3	2	11	0	0	0	1	1	16777	2155
2	3	2	11	0	0	0	1	1	15757	1965
2	3	2	11	0	0	0	1	1	16327	4356
2	3	2	11	0	0	0	1	1	16219	1931
2	3	2	11	0	0	0	1	1	16297	1811
2	3	2	11	0	0	0	1	1	15538	4204
2	3	2	11	0	0	0	1	1	16711	10076
2	3	2	11	0	0	0	1	1	15556	2389
2	3	2	11	0	0	0	1	1	15616	1841
2	3	2	11	0	0	0	1	1	15673	1524
2	3	2	11	0	0	0	1	1	15787	3072
2	3	2	11	0	0	0	1	1	16735	3373
2	3	2	11	0	0	0	1	1	16513	2068
2	3	2	11	0	0	0	1	1	15565	3921
2	3	2	11	0	0	0	1	1	16069	3339
2	3	2	11	0	0	0	1	1	16105	2124
2	3	2	11	0	0	0	1	1	16936	3563
2	3	2	11	0	0	0	1	1	15763	3647
2	3	2	11	0	0	0	1	1	16468	3493
3	3	3	11	0	0	0	1	1	15364	2382
3	3	3	11	0	0	0	0	2	15955	9277
3	3	3	11	0	0	0	1	1	16276	3890
3	3	3	11	0	0	0	1	1	15496	3847
3	3	3	11	0	0	0	1	1	15958	4521
3	3	3	11	0	0	0	1	1	16468	5344
3	3	3	11	0	0	0	1	1	16111	6837
3	3	3	11	0	0	0	1	1	15853	3858
3	3	3	11	0	0	0	1	1	15490	5082
3	3	3	11	0	0	0	1	1	15763	5032
3	3	3	11	0	0	0	1	1	15583	3191
3	3	3	11	0	0	0	1	1	16936	6852
3	3	3	11	0	0	0	1	1	16357	2344
3	3	3	11	0	0	0	1	1	15565	4092
3	3	3	11	0	0	0	1	1	16660	8214
3	3	3	11	0	0	0	1	1	16330	1845
3	3	3	11	0	0	0	1	1	16216	3627
3	3	3	11	0	0	0	0	3	16141	5335
3	3	3	11	0	0	0	0	2	15694	1835
3	3	3	11	0	0	0	1	1	16144	5311
3	3	3	11	0	0	0	0	2	16444	3803
3	3	3	11	0	0	0	1	1	15928	3261
3	3	3	11	0	0	0	1	1	16516	3273
3	3	3	11	0	0	0	1	1	16159	2667
3	3	3	11	0	0	0	1	1	15322	3159
3	3	3	11	0	0	0	1	1	16186	4799
3	3	3	11	0	0	0	1	1	15553	3636
3	3	3	11	0	0	0	1	1	16342	3852
3	3	3	11	0	0	0	1	1	16192	3620
3	3	3	11	0	0	0	1	1	16057	2844
3	3	3	11	0	0	0	0	3	15379	2539
3	3	3	11	0	0	0	1	1	16366	4274
3	3	3	11	0	0	0	1	1	16771	2743
3	3	3	11	0	0	0	1	1	15799	4075
3	3	3	11	0	0	0	0	3	15715	19018
3	3	3	11	0	0	0	0	3	16891	2733
3	3	3	11	0	0	0	0	2	15760	1667
3	3	3	11	0	0	0	1	1	17041	4387
3	3	3	11	0	0	0	1	1	15805	3100
3	3	3	11	0	0	0	1	1	15919	2468
3	3	3	11	0	0	0	1	1	16519	1708
3	3	3	11	0	0	0	1	1	15640	4627
3	3	3	11	0	0	0	1	1	15814	7679
3	3	3	11	0	0	0	1	1	15811	7939
3	3	3	11	0	0	0	1	1	16138	2844
3	3	3	11	0	0	0	1	1	16012	44010
3	3	3	11	0	0	0	1	1	15646	2451
3	3	3	11	0	0	0	1	1	15904	2019
3	3	3	11	0	0	0	0	2	15793	3663
3	3	3	11	0	0	0	1	1	16225	10203
3	3	3	11	0	0	0	0	4	15559	0
3	3	3	11	0	0	0	0	2	16921	42014
3	3	3	11	0	0	0	0	2	15523	46921
3	3	3	11	0	0	0	1	1	15481	11980
3	3	3	11	0	0	0	1	1	15634	2852
3	3	3	11	0	0	0	1	1	15406	8763
3	3	3	11	0	0	0	0	2	16483	9764
3	3	3	11	0	0	0	0	3	16654	7451
3	3	3	11	0	0	0	1	1	15712	2491
3	3	3	11	0	0	0	0	3	16147	2932
3	3	3	11	0	0	0	0	3	16852	2499
3	3	3	11	0	0	0	0	2	15655	2856
3	3	3	11	0	0	0	1	1	15556	3196
3	3	3	11	0	0	0	1	1	15679	1924
3	3	3	11	0	0	0	0	2	15493	6843
3	3	3	11	0	0	0	1	1	15331	7452
3	3	3	11	0	0	0	1	1	15892	7308
3	3	3	11	0	0	0	1	1	15439	1955
3	3	3	11	0	0	0	1	1	15343	5303
3	3	3	11	0	0	0	1	1	15751	3516
3	3	3	11	0	0	0	1	1	15727	15425
3	3	3	11	0	0	0	0	3	15550	7386
3	3	3	11	0	0	0	1	1	16117	3787
3	3	3	11	0	0	0	1	1	16642	5036
3	3	3	11	0	0	0	1	1	15676	3869
3	3	3	11	0	0	0	1	1	16090	4731
3	3	3	11	0	0	0	1	1	15826	1496
3	3	3	11	0	0	0	1	1	15526	9681
3	3	3	11	0	0	0	1	1	15427	4326
3	3	3	11	0	0	0	1	1	16513	3675
3	3	3	11	0	0	0	1	1	16150	3828
3	3	3	11	0	0	0	1	1	15673	5843
3	3	3	11	0	0	0	1	1	15973	1406
3	3	3	11	0	0	0	1	1	16420	5348
3	3	3	11	0	0	0	0	2	16738	6331
3	3	3	11	0	0	0	1	1	15388	9330
3	3	3	11	0	0	0	1	1	16219	12528
3	3	3	11	0	0	0	0	2	15472	3891
3	3	3	11	0	0	0	1	1	16327	4331
3	3	3	11	0	0	0	1	1	15730	4218
3	3	3	11	0	0	0	1	1	16882	6512
3	3	3	11	0	0	0	1	1	16777	2324
3	3	3	11	0	0	0	1	1	16165	7755
3	3	3	11	0	0	0	1	1	15580	3003
3	3	3	11	0	0	0	1	1	16000	2631
3	3	3	11	0	0	0	1	1	15718	1700
3	3	3	11	0	0	0	1	1	15409	2123
3	3	3	11	0	0	0	1	1	15748	7836
3	3	3	11	0	0	0	1	1	15529	10956
3	3	3	11	0	0	0	1	1	15820	3933
3	3	3	11	0	0	0	1	1	16753	4656
3	3	3	11	0	0	0	1	1	15859	9083
3	3	3	11	0	0	0	0	2	15757	3308
3	3	3	11	0	0	0	0	3	16834	1699
3	3	3	11	0	0	0	1	1	15418	2851
3	3	3	11	0	0	0	1	1	16816	5355
3	3	3	11	0	0	0	1	1	15610	3975
3	3	3	11	0	0	0	1	1	15382	2355
3	3	3	11	0	0	0	1	1	15595	3999
3	3	3	11	0	0	0	1	1	16114	4086
3	3	3	11	0	0	0	1	1	16084	9645
3	3	3	11	0	0	0	1	1	15412	6485
3	3	3	11	0	0	0	0	2	15985	5344
3	3	3	11	0	0	0	0	3	15745	5008
3	3	3	11	0	0	0	1	1	15487	3803
3	3	3	11	0	0	0	1	1	16774	5728
3	3	3	11	0	0	0	0	2	16555	1843
3	3	3	11	0	0	0	1	1	16258	7955
3	3	3	11	0	0	0	1	1	16099	2019
3	3	3	11	0	0	0	1	1	15772	1914
3	3	3	11	0	0	0	1	1	15982	8619
3	3	3	11	0	0	0	1	1	15667	4474
3	3	3	11	0	0	0	1	1	15913	2499
3	3	3	11	0	0	0	1	1	16363	2739
3	3	3	11	0	0	0	0	3	16684	2659
3	3	3	11	0	0	0	1	1	16123	8972
3	3	3	11	0	0	0	1	1	15787	4803
3	3	3	11	0	0	0	1	1	16243	7097
3	3	3	11	0	0	0	0	3	15616	8709
3	3	3	11	0	0	0	1	1	16003	6915
3	3	3	11	0	0	0	0	2	16030	4460
3	3	3	11	0	0	0	1	1	16153	5050
3	3	3	11	0	0	0	1	1	15691	4218
3	3	3	11	0	0	0	1	1	16282	4443
3	3	3	11	0	0	0	1	1	16333	1745
3	3	3	11	0	0	0	0	3	46546	5356
3	3	3	11	0	0	0	1	1	15949	5915
3	3	3	11	0	0	0	1	1	15463	2024
3	3	3	11	0	0	0	1	1	15373	2995
3	3	3	11	0	0	0	1	1	15922	6125
3	3	3	11	0	0	0	1	1	16162	1739
3	3	3	11	0	0	0	0	2	16279	8953
3	3	3	11	0	0	0	0	3	15346	3479
3	3	3	11	0	0	0	1	1	15784	6716
3	3	3	11	0	0	0	1	1	16105	1395
3	3	3	11	0	0	0	1	1	15823	4074
3	3	3	11	0	0	0	1	1	15613	2969
3	3	3	11	0	0	0	1	1	16324	4426
3	3	3	11	0	0	0	0	3	15466	2516
3	3	3	11	0	0	0	1	1	16594	5564
3	3	3	11	0	0	0	1	1	16741	4835
3	3	3	11	0	0	0	1	1	15433	2073
3	3	3	11	0	0	0	0	3	16345	2329
3	3	3	11	0	0	0	1	1	16471	7707
3	3	3	11	0	0	0	1	1	16798	14618
3	3	3	11	0	0	0	1	1	15436	4443
3	3	3	11	0	0	0	1	1	15742	8090
3	3	3	11	0	0	0	1	1	15994	5658
3	3	3	11	0	0	0	1	1	16120	1411
3	3	3	11	0	0	0	1	1	15319	1994
3	3	3	11	0	0	0	1	1	15682	5866
3	3	3	11	0	0	0	1	1	16474	1891
3	3	3	11	0	0	0	1	1	16108	6428
3	3	3	11	0	0	0	1	1	15415	5579
3	3	3	11	0	0	0	1	1	15838	6434
3	3	3	11	0	0	0	1	1	15457	21028
3	3	3	11	0	0	0	1	1	15769	7995
3	3	3	11	0	0	0	1	1	15946	2603
3	3	3	11	0	0	0	1	1	15934	2417
3	3	3	11	0	0	0	0	3	16039	2397
3	3	3	11	0	0	0	1	1	15454	4796
3	3	3	11	0	0	0	1	1	16813	7188
3	3	3	11	0	0	0	1	1	15448	3016
3	3	3	11	0	0	0	1	1	16234	25587
3	3	3	11	0	0	0	1	1	15361	3908
3	3	3	11	0	0	0	1	1	16600	4336
3	3	3	11	0	0	0	0	3	15631	14869
3	3	3	11	0	0	0	1	1	16195	3134
3	3	3	11	0	0	0	1	1	15868	6074
3	3	3	11	0	0	0	1	1	15340	47168
3	3	3	11	0	0	0	1	1	16249	6084
3	3	3	11	0	0	0	1	1	16807	2700
3	3	3	11	0	0	0	0	3	16711	2492
3	3	3	11	0	0	0	1	1	15430	2919
3	3	3	11	0	0	0	0	2	15829	2720
3	3	3	11	0	0	0	1	1	15970	5300
3	3	3	11	0	0	0	1	1	15937	5637
3	3	3	11	0	0	0	1	1	16072	8961
3	3	3	11	0	0	0	1	1	17116	4123
3	3	3	11	0	0	0	1	1	16297	4907
3	3	3	11	0	0	0	1	1	15790	5651
3	3	3	11	0	0	0	1	1	15844	5051
3	3	3	11	0	0	0	1	1	15754	6658
3	3	3	11	0	0	0	1	1	16717	6746
3	3	3	11	0	0	0	1	1	16465	3956
3	3	3	11	0	0	0	1	1	16726	1659
3	3	3	11	0	0	0	1	1	16177	6979
3	3	3	11	0	0	0	1	1	15367	3691
3	3	3	11	0	0	0	0	3	15577	7065
3	3	3	11	0	0	0	0	2	16924	2003
3	3	3	11	0	0	0	1	1	16714	11402
3	3	3	11	0	0	0	1	1	16273	5163
3	3	3	11	0	0	0	1	1	16846	3803
3	3	3	11	0	0	0	1	1	16870	6317
3	3	3	11	0	0	0	1	1	15871	3319
3	3	3	11	0	0	0	1	1	15796	4923
3	3	3	11	0	0	0	1	1	16888	10514
3	3	3	11	0	0	0	1	1	15991	4663
3	3	3	11	0	0	0	0	3	15910	2308
3	3	3	11	0	0	0	1	1	15862	5355
3	3	3	11	0	0	0	1	1	16054	29449
3	3	3	11	0	0	0	0	2	15895	4855
3	3	3	11	0	0	0	1	1	15652	22916
3	3	3	11	0	0	0	1	1	15442	7132
3	3	3	11	0	0	0	1	1	15469	3572
3	3	3	11	0	0	0	1	1	15598	3219
3	3	3	11	0	0	0	0	2	15658	2163
3	3	3	11	0	0	0	1	1	16423	3947
3	3	3	11	0	0	0	0	3	16237	16751
3	3	3	11	0	0	0	1	1	16129	2518
3	3	3	11	0	0	0	1	1	15586	3466
3	3	3	11	0	0	0	1	1	15889	4372
3	3	3	11	0	0	0	1	1	15538	7636
3	3	3	11	0	0	0	1	1	16069	10243
3	3	3	11	0	0	0	1	1	15574	7115
3	3	3	11	0	0	0	1	1	16033	3583
3	3	3	11	0	0	0	1	1	15976	37909
3	3	3	11	0	0	0	1	1	16051	4987
3	3	3	11	0	0	0	1	1	15964	10143
3	3	3	11	0	0	0	1	1	16285	1903
3	3	3	11	0	0	0	1	1	15901	3051
3	3	3	11	0	0	0	1	1	15808	15307
3	3	3	11	0	0	0	0	2	15562	3580
3	3	3	11	0	0	0	1	1	16705	10866
3	3	3	11	0	0	0	0	2	15898	7138
3	3	3	11	0	0	0	0	3	15661	11024
3	3	3	11	0	0	0	1	1	16618	3107
3	3	3	11	0	0	0	1	1	16462	9390
3	3	3	11	0	0	0	1	1	16735	2291
3	3	3	11	0	0	0	1	1	16612	7279
3	3	3	11	0	0	0	0	2	15877	5483
3	3	3	11	0	0	0	1	1	16252	2715
3	3	3	11	0	0	0	1	1	15721	4651
3	3	3	11	0	0	0	1	1	15352	4635
3	3	3	11	0	0	0	1	1	16312	5098
3	3	3	11	0	0	0	1	1	15739	12627
3	3	3	11	0	0	0	0	3	16060	1843
3	3	3	11	0	0	0	1	1	16873	6797
3	3	3	11	0	0	0	1	1	15943	2603
3	3	3	11	0	0	0	1	1	16639	8819
3	3	3	11	0	0	0	1	1	15532	2815
3	3	3	11	0	0	0	1	1	15520	7492
3	3	3	11	0	0	0	1	1	16678	5326
3	3	3	11	0	0	0	1	1	15589	3426
3	3	3	11	0	0	0	1	1	15391	16143
4	3	0	11	0	0	1	1	1	16141	2315
4	3	0	11	0	0	1	1	1	15949	2115
4	3	0	11	0	0	1	1	1	16138	2356
4	3	0	11	0	0	1	1	1	15454	3315
4	3	0	11	0	0	1	0	2	16000	2217
4	3	0	11	0	0	1	1	1	15793	1664
4	3	0	11	0	0	1	1	1	16924	2118
4	3	0	11	0	0	1	1	1	15646	1602
4	3	0	11	0	0	1	1	1	15787	1963
4	3	0	11	0	0	1	1	1	16120	2051
4	3	0	11	0	0	1	1	1	15442	2291
4	3	0	11	0	0	1	0	3	15904	1971
4	3	0	11	0	0	1	1	1	15871	1977
4	3	0	11	0	0	1	1	1	16357	1852
4	3	0	11	0	0	1	1	1	16921	2187
4	3	0	11	0	0	1	1	1	15745	1787
4	3	0	11	0	0	1	1	1	15790	2180
4	3	0	11	0	0	1	1	1	15661	1491
4	3	0	11	0	0	1	1	1	15694	1965
4	3	0	11	0	0	1	1	1	16237	1506
4	3	0	11	0	0	1	1	1	15379	1775
4	3	0	11	0	0	1	1	1	15844	2721
4	3	0	11	0	0	1	1	1	16735	2087
4	3	0	11	0	0	1	1	1	15574	2122
4	3	0	11	0	0	1	1	1	16342	1739
4	3	0	11	0	0	1	1	1	15409	1467
4	3	0	11	0	0	1	1	1	15493	3578
4	3	0	11	0	0	1	1	1	15331	1571
4	3	0	11	0	0	1	1	1	15742	2284
4	3	0	11	0	0	1	1	1	16252	1739
4	3	0	11	0	0	1	1	1	15754	1771
4	3	0	11	0	0	1	1	1	15562	2147
4	3	0	11	0	0	1	1	1	15676	1658
4	3	0	11	0	0	1	1	1	16249	1984
4	3	0	11	0	0	1	1	1	16153	1614
4	3	0	11	0	0	1	1	1	15472	1603
4	3	0	11	0	0	1	1	1	16423	1923
4	3	0	11	0	0	1	1	1	16483	4385
4	3	0	11	0	0	1	1	1	16012	1939
4	3	0	11	0	0	1	1	1	16195	1699
4	3	0	11	0	0	1	1	1	16594	2802
4	3	0	11	0	0	1	1	1	16159	1851
4	3	0	11	0	0	1	1	1	16813	2748
4	3	0	11	0	0	1	1	1	16090	2279
4	3	0	11	0	0	1	1	1	15811	2548
4	3	0	11	0	0	1	1	1	16771	2054
4	3	0	11	0	0	1	1	1	15382	26230
4	3	0	11	0	0	1	1	1	16654	1683
4	3	0	11	0	0	1	1	1	16516	3020
4	3	0	11	0	0	1	1	1	15418	1628
4	3	0	11	0	0	1	1	1	16741	2523
4	3	0	11	0	0	1	1	1	16243	2083
4	3	0	11	0	0	1	1	1	16225	4706
4	3	0	11	0	0	1	1	1	15910	1708
4	3	0	11	0	0	1	1	1	15751	1565
4	3	0	11	0	0	1	1	1	16465	1803
4	3	0	11	0	0	1	0	2	16726	1740
4	3	0	11	0	0	1	1	1	15943	1773
4	3	0	11	0	0	1	1	1	15838	1543
4	3	0	11	0	0	1	1	1	15352	1739
4	3	0	11	0	0	1	1	1	16705	1473
4	3	0	11	0	0	1	1	1	16177	1979
4	3	0	11	0	0	1	1	1	15799	1771
4	3	0	11	0	0	1	1	1	15523	2091
4	3	0	11	0	0	1	1	1	15610	1823
4	3	0	11	0	0	1	1	1	15760	1611
4	3	0	11	0	0	1	1	1	16600	2623
4	3	0	11	0	0	1	1	1	15769	2113
4	3	0	11	0	0	1	1	1	15829	1394
4	3	0	11	0	0	1	1	1	15973	1530
4	3	0	11	0	0	1	1	1	15730	1550
4	3	0	11	0	0	1	1	1	16717	4092
4	3	0	11	0	0	1	1	1	16276	3973
4	3	0	11	0	0	1	1	1	16084	1964
4	3	0	11	0	0	1	1	1	16738	1649
4	3	0	11	0	0	1	1	1	16039	1483
4	3	0	11	0	0	1	1	1	15580	1747
4	3	0	11	0	0	1	1	1	15889	2098
4	3	0	11	0	0	1	1	1	15406	2203
4	3	0	11	0	0	1	1	1	15970	1505
4	3	0	11	0	0	1	1	1	16468	3363
4	3	0	11	0	0	1	1	1	15679	1980
4	3	0	11	0	0	1	1	1	15934	1804
4	3	0	11	0	0	1	1	1	15715	3155
4	3	0	11	0	0	1	1	1	15718	1443
4	3	0	11	0	0	1	1	1	15859	1955
4	3	0	11	0	0	1	1	1	15583	2203
4	3	0	11	0	0	1	1	1	15364	1843
4	3	0	11	0	0	1	1	1	15937	2427
4	3	0	11	0	0	1	1	1	15640	1731
4	3	0	11	0	0	1	1	1	16273	2468
4	3	0	11	0	0	1	1	1	15532	1494
4	3	0	11	0	0	1	1	1	15631	2403
4	3	0	11	0	0	1	1	1	15655	3627
4	3	0	11	0	0	1	1	1	16165	2426
4	3	0	11	0	0	1	1	1	15361	2065
4	3	0	11	0	0	1	1	1	15466	1668
4	3	0	11	0	0	1	1	1	46546	22727
4	3	0	11	0	0	1	1	1	15901	2056
4	3	0	11	0	0	1	1	1	16618	2772
4	3	0	11	0	0	1	1	1	15877	2147
4	3	0	11	0	0	1	1	1	15820	1959
4	3	0	11	0	0	1	1	1	15589	1931
4	3	0	11	0	0	1	1	1	16117	1858
4	3	0	11	0	0	1	1	1	15862	47226
4	3	0	11	0	0	1	1	1	16774	2939
4	3	0	11	0	0	1	1	1	15529	2159
4	3	0	11	0	0	1	1	1	16519	2739
4	3	0	11	0	0	1	1	1	16033	1467
4	3	0	11	0	0	1	1	1	15919	2451
4	3	0	11	0	0	1	1	1	15721	1715
4	3	0	11	0	0	1	1	1	15727	1716
4	3	0	11	0	0	1	1	1	16888	1994
4	3	0	11	0	0	1	1	1	16105	1715
4	3	0	11	0	0	1	1	1	16114	2227
4	3	0	11	0	0	1	1	1	15805	1587
4	3	0	11	0	0	1	1	1	16798	2811
4	3	0	11	0	0	1	1	1	15322	2539
4	3	0	11	0	0	1	1	1	15577	2492
4	3	0	11	0	0	1	1	1	16714	1715
4	3	0	11	0	0	1	1	1	15526	1265
4	3	0	11	0	0	1	1	1	16846	2779
4	3	0	11	0	0	1	1	1	16834	2070
4	3	0	11	0	0	1	1	1	16162	2403
4	3	0	11	0	0	1	1	1	15955	3035
4	3	0	11	0	0	1	1	1	16216	1947
4	3	0	11	0	0	1	1	1	15667	2183
4	3	0	11	0	0	1	1	1	15559	1597
4	3	0	11	0	0	1	1	1	15490	2270
4	3	0	11	0	0	1	1	1	16234	1375
4	3	0	11	0	0	1	1	1	15763	2810
4	3	0	11	0	0	1	1	1	16555	1316
4	3	0	11	0	0	1	1	1	15964	1941
4	3	0	11	0	0	1	1	1	16129	2320
4	3	0	11	0	0	1	1	1	16660	2579
4	3	0	11	0	0	1	1	1	15367	2854
4	3	0	11	0	0	1	1	1	15391	2194
4	3	0	11	0	0	1	1	1	15808	1715
4	3	0	11	0	0	1	0	3	16807	1635
4	3	0	11	0	0	1	1	1	16069	3275
4	3	0	11	0	0	1	1	1	16072	1484
4	3	0	11	0	0	1	1	1	16873	1891
4	3	0	11	0	0	1	1	1	15373	1755
4	3	0	11	0	0	1	1	1	15757	1593
4	3	0	11	0	0	1	1	1	15565	2478
4	3	0	11	0	0	1	1	1	15343	1780
4	3	0	11	0	0	1	1	1	16513	1835
4	3	0	11	0	0	1	1	1	15682	1687
4	3	0	11	0	0	1	1	1	15985	1827
4	3	0	11	0	0	1	1	1	16054	1484
4	3	0	11	0	0	1	1	1	16366	1614
4	3	0	11	0	0	1	1	1	16258	1619
4	3	0	11	0	0	1	1	1	15823	1671
4	3	0	11	0	0	1	1	1	15895	2543
4	3	0	11	0	0	1	1	1	15922	30491
4	3	0	11	0	0	1	1	1	16711	2291
4	3	0	11	0	0	1	1	1	15436	2411
4	3	0	11	0	0	1	1	1	15412	2659
4	3	0	11	0	0	1	1	1	16312	1499
4	3	0	11	0	0	1	1	1	15553	1812
4	3	0	11	0	0	1	1	1	15739	1912
4	3	0	11	0	0	1	1	1	16186	1506
4	3	0	11	0	0	1	1	1	16030	1647
4	3	0	11	0	0	1	1	1	16612	1796
4	3	0	11	0	0	1	1	1	16111	2060
4	3	0	11	0	0	1	1	1	15712	2560
4	3	0	11	0	0	1	1	1	15550	1547
4	3	0	11	0	0	1	0	3	16684	2636
4	3	0	11	0	0	1	1	1	16003	2307
4	3	0	11	0	0	1	1	1	16870	2219
4	3	0	11	0	0	1	1	1	17041	1783
4	3	0	11	0	0	1	1	1	17116	1691
4	3	0	11	0	0	1	1	1	15448	1727
4	3	0	11	0	0	1	1	1	15340	2291
4	3	0	11	0	0	1	1	1	16282	1832
4	3	0	11	0	0	1	1	1	15928	1444
4	3	0	11	0	0	1	1	1	15538	2003
4	3	0	11	0	0	1	1	1	15457	2394
4	3	0	11	0	0	1	1	1	16345	1459
4	3	0	11	0	0	1	1	1	15958	46881
4	3	0	11	0	0	1	1	1	16363	2091
4	3	0	11	0	0	1	1	1	16327	2157
4	3	0	11	0	0	1	1	1	15673	1283
4	3	0	11	0	0	1	1	1	16444	1827
4	3	0	11	0	0	1	1	1	16420	2956
4	3	0	11	0	0	1	0	3	16474	0
4	3	0	11	0	0	1	1	1	15796	1737
4	3	0	11	0	0	1	1	1	16678	1731
4	3	0	11	0	0	1	1	1	15652	2603
4	3	0	11	0	0	1	1	1	15613	1660
4	3	0	11	0	0	1	1	1	15496	2227
4	3	0	11	0	0	1	1	1	16060	1619
4	3	0	11	0	0	1	1	1	15913	2012
4	3	0	11	0	0	1	1	1	15427	1891
4	3	0	11	0	0	1	1	1	16882	2860
4	3	0	11	0	0	1	1	1	15814	2735
4	3	0	11	0	0	1	1	1	15976	2172
4	3	0	11	0	0	1	1	1	15487	2863
4	3	0	11	0	0	1	1	1	16108	1855
4	3	0	11	0	0	1	1	1	15748	1603
4	3	0	11	0	0	1	1	1	15994	2467
4	3	0	11	0	0	1	1	1	15826	2066
4	3	0	11	0	0	1	1	1	15586	1704
4	3	0	11	0	0	1	1	1	16099	2617
4	3	0	11	0	0	1	1	1	16285	2922
4	3	0	11	0	0	1	1	1	16051	1476
4	3	0	11	0	0	1	1	1	15772	1885
4	3	0	11	0	0	1	1	1	16891	1251
4	3	0	11	0	0	1	1	1	15439	1707
4	3	0	11	0	0	1	1	1	15991	1762
4	3	0	11	0	0	1	1	1	16852	1707
4	3	0	11	0	0	1	1	1	15892	1891
4	3	0	11	0	0	1	1	1	15982	2114
4	3	0	11	0	0	1	1	1	16936	2771
4	3	0	11	0	0	1	1	1	15556	1995
4	3	0	11	0	0	1	1	1	16324	1959
4	3	0	11	0	0	1	1	1	16057	2875
4	3	0	11	0	0	1	1	1	15319	1531
4	3	0	11	0	0	1	1	1	16639	2762
4	3	0	11	0	0	1	1	1	15946	2245
4	3	0	11	0	0	1	1	1	15433	1811
4	3	0	11	0	0	1	1	1	16462	26678
4	3	0	11	0	0	1	1	1	15481	2491
4	3	0	11	0	0	1	1	1	15853	1868
4	3	0	11	0	0	1	1	1	16642	1655
4	3	0	11	0	0	1	1	1	15469	1564
4	3	0	11	0	0	1	1	1	15634	41477
4	3	0	11	0	0	1	1	1	15595	2191
4	3	0	11	0	0	1	1	1	16753	2562
4	3	0	11	0	0	1	1	1	15463	1715
4	3	0	11	0	0	1	1	1	16147	3383
4	3	0	11	0	0	1	1	1	16279	1619
4	3	0	11	0	0	1	1	1	15598	1331
4	3	0	11	0	0	1	1	1	16123	1395
4	3	0	11	0	0	1	1	1	16219	1777
4	3	0	11	0	0	1	1	1	16330	1997
4	3	0	11	0	0	1	1	1	15868	1769
4	3	0	11	0	0	1	1	1	15415	2814
4	3	0	11	0	0	1	1	1	16471	2938
4	3	0	11	0	0	1	1	1	16150	1531
4	3	0	11	0	0	1	0	2	16777	1779
4	3	0	11	0	0	1	1	1	15520	2080
4	3	0	11	0	0	1	1	1	15430	1792
4	3	0	11	0	0	1	1	1	15898	3207
4	3	0	11	0	0	1	1	1	15658	1699
4	3	0	11	0	0	1	1	1	15616	1900
4	3	0	11	0	0	1	0	4	15346	1452
4	3	0	11	0	0	1	1	1	16144	2156
4	3	0	11	0	0	1	1	1	15388	2187
4	3	0	11	0	0	1	1	1	16816	1513
4	3	0	11	0	0	1	1	1	15691	1610
4	3	0	11	0	0	1	1	1	16192	2170
4	3	0	11	0	0	1	1	1	16333	2475
4	3	0	11	0	0	1	1	1	16297	1955
4	3	0	11	0	0	1	1	1	15784	2051
5	3	1	11	0	0	1	1	1	15922	2371
5	3	1	11	0	0	1	1	1	15793	1943
5	3	1	11	0	0	1	1	1	16342	2182
5	3	1	11	0	0	1	1	1	15454	1937
5	3	1	11	0	0	1	1	1	15589	3160
5	3	1	11	0	0	1	1	1	15457	2651
5	3	1	11	0	0	1	0	3	16276	48695
5	3	1	11	0	0	1	1	1	16774	2590
5	3	1	11	0	0	1	1	1	15532	1551
5	3	1	11	0	0	1	1	1	16273	2005
5	3	1	11	0	0	1	1	1	16192	3123
5	3	1	11	0	0	1	1	1	15409	1884
5	3	1	11	0	0	1	1	1	16366	2102
5	3	1	11	0	0	1	1	1	15946	1583
5	3	1	11	0	0	1	1	1	15928	1924
5	3	1	11	0	0	1	1	1	16120	1656
5	3	1	11	0	0	1	1	1	16753	3267
5	3	1	11	0	0	1	1	1	15742	1711
5	3	1	11	0	0	1	1	1	15994	3107
5	3	1	11	0	0	1	1	1	16072	1963
5	3	1	11	0	0	1	1	1	16363	2100
5	3	1	11	0	0	1	1	1	16345	2759
5	3	1	11	0	0	1	1	1	16057	1806
5	3	1	11	0	0	1	0	3	16150	37297
5	3	1	11	0	0	1	1	1	15718	1411
5	3	1	11	0	0	1	1	1	15838	1807
5	3	1	11	0	0	1	1	1	15331	2659
5	3	1	11	0	0	1	0	3	16147	1827
5	3	1	11	0	0	1	1	1	16444	1675
5	3	1	11	0	0	1	1	1	15319	1768
5	3	1	11	0	0	1	1	1	15574	1785
5	3	1	11	0	0	1	1	1	15526	1435
5	3	1	11	0	0	1	1	1	15985	1871
5	3	1	11	0	0	1	0	2	16030	1662
5	3	1	11	0	0	1	1	1	16594	2235
5	3	1	11	0	0	1	1	1	16054	1852
5	3	1	11	0	0	1	1	1	15910	1651
5	3	1	11	0	0	1	1	1	16924	3445
5	3	1	11	0	0	1	1	1	15595	1728
5	3	1	11	0	0	1	1	1	16105	1363
5	3	1	11	0	0	1	0	2	16060	1339
5	3	1	11	0	0	1	1	1	16165	2228
5	3	1	11	0	0	1	1	1	16618	2386
5	3	1	11	0	0	1	1	1	16084	1668
5	3	1	11	0	0	1	1	1	15904	1651
5	3	1	11	0	0	1	1	1	15466	1612
5	3	1	11	0	0	1	1	1	16249	1767
5	3	1	11	0	0	1	1	1	16108	2171
5	3	1	11	0	0	1	1	1	16711	3470
5	3	1	11	0	0	1	1	1	15901	1832
5	3	1	11	0	0	1	1	1	17116	1836
5	3	1	11	0	0	1	1	1	15442	2018
5	3	1	11	0	0	1	1	1	15352	2139
5	3	1	11	0	0	1	1	1	15469	2271
5	3	1	11	0	0	1	1	1	15436	2040
5	3	1	11	0	0	1	1	1	16654	1680
5	3	1	11	0	0	1	1	1	15982	2131
5	3	1	11	0	0	1	1	1	15364	2003
5	3	1	11	0	0	1	1	1	15322	1810
5	3	1	11	0	0	1	0	2	15799	27595
5	3	1	11	0	0	1	1	1	15943	1777
5	3	1	11	0	0	1	1	1	15889	1967
5	3	1	11	0	0	1	1	1	16219	2259
5	3	1	11	0	0	1	1	1	16114	3355
5	3	1	11	0	0	1	1	1	16000	4060
5	3	1	11	0	0	1	1	1	15937	1998
5	3	1	11	0	0	1	1	1	15859	1587
5	3	1	11	0	0	1	1	1	16144	2403
5	3	1	11	0	0	1	1	1	16282	1700
5	3	1	11	0	0	1	1	1	16882	2075
5	3	1	11	0	0	1	1	1	16852	2156
5	3	1	11	0	0	1	1	1	16252	1870
5	3	1	11	0	0	1	1	1	15565	2308
5	3	1	11	0	0	1	1	1	16465	1683
5	3	1	11	0	0	1	1	1	16834	3720
5	3	1	11	0	0	1	1	1	16129	2144
5	3	1	11	0	0	1	1	1	15655	2987
5	3	1	11	0	0	1	1	1	15682	2831
5	3	1	11	0	0	1	1	1	16936	1658
5	3	1	11	0	0	1	1	1	15538	3203
5	3	1	11	0	0	1	1	1	16678	1654
5	3	1	11	0	0	1	1	1	15913	3724
5	3	1	11	0	0	1	1	1	15388	1907
5	3	1	11	0	0	1	1	1	15853	1988
5	3	1	11	0	0	1	1	1	15712	2473
5	3	1	11	0	0	1	1	1	15634	2875
5	3	1	11	0	0	1	1	1	15379	1883
5	3	1	11	0	0	1	1	1	16099	1612
5	3	1	11	0	0	1	1	1	16555	1368
5	3	1	11	0	0	1	1	1	15433	2707
5	3	1	11	0	0	1	1	1	15991	2611
5	3	1	11	0	0	1	1	1	16033	2007
5	3	1	11	0	0	1	1	1	15391	2651
5	3	1	11	0	0	1	1	1	15820	2160
5	3	1	11	0	0	1	1	1	15829	1622
5	3	1	11	0	0	1	1	1	16069	2043
5	3	1	11	0	0	1	1	1	15556	2208
5	3	1	11	0	0	1	1	1	16741	2491
5	3	1	11	0	0	1	1	1	16111	2523
5	3	1	11	0	0	1	1	1	15745	1587
5	3	1	11	0	0	1	1	1	15769	2317
5	3	1	11	0	0	1	1	1	15811	1931
5	3	1	11	0	0	1	1	1	15877	1883
5	3	1	11	0	0	1	1	1	16051	1347
5	3	1	11	0	0	1	1	1	16297	1667
5	3	1	11	0	0	1	1	1	15757	1690
5	3	1	11	0	0	1	1	1	15346	1851
5	3	1	11	0	0	1	1	1	16462	2576
5	3	1	11	0	0	1	1	1	15751	1740
5	3	1	11	0	0	1	1	1	16162	1827
5	3	1	11	0	0	1	1	1	15658	1765
5	3	1	11	0	0	1	1	1	15580	2924
5	3	1	11	0	0	1	1	1	16714	1915
5	3	1	11	0	0	1	1	1	16873	2067
5	3	1	11	0	0	1	1	1	16513	2433
5	3	1	11	0	0	1	1	1	16234	1626
5	3	1	11	0	0	1	1	1	17041	1867
5	3	1	11	0	0	1	1	1	15562	1540
5	3	1	11	0	0	1	1	1	16471	3186
5	3	1	11	0	0	1	1	1	15472	1475
5	3	1	11	0	0	1	1	1	15808	1707
5	3	1	11	0	0	1	1	1	16738	1443
5	3	1	11	0	0	1	1	1	15586	2187
5	3	1	11	0	0	1	1	1	15676	2356
5	3	1	11	0	0	1	1	1	16705	2555
5	3	1	11	0	0	1	1	1	15805	2547
5	3	1	11	0	0	1	1	1	15493	1723
5	3	1	11	0	0	1	1	1	16870	3511
5	3	1	11	0	0	1	1	1	16237	2207
5	3	1	11	0	0	1	1	1	15772	1707
5	3	1	11	0	0	1	1	1	15730	4532
5	3	1	11	0	0	1	1	1	15790	2348
5	3	1	11	0	0	1	0	2	15787	2914
5	3	1	11	0	0	1	1	1	15727	1769
5	3	1	11	0	0	1	1	1	16468	2030
5	3	1	11	0	0	1	1	1	16798	2134
5	3	1	11	0	0	1	1	1	15964	1769
5	3	1	11	0	0	1	1	1	15973	2309
5	3	1	11	0	0	1	1	1	16195	2219
5	3	1	11	0	0	1	1	1	15583	2064
5	3	1	11	0	0	1	1	1	15523	2036
5	3	1	11	0	0	1	1	1	15949	3803
5	3	1	11	0	0	1	1	1	16003	2795
5	3	1	11	0	0	1	1	1	16330	1662
5	3	1	11	0	0	1	1	1	15898	3226
5	3	1	11	0	0	1	1	1	15721	1792
5	3	1	11	0	0	1	1	1	15892	2879
5	3	1	11	0	0	1	1	1	16846	2800
5	3	1	11	0	0	1	1	1	15970	1760
5	3	1	11	0	0	1	1	1	15616	2564
5	3	1	11	0	0	1	1	1	15418	2026
5	3	1	11	0	0	1	1	1	16153	2163
5	3	1	11	0	0	1	1	1	15661	2107
5	3	1	11	0	0	1	1	1	16123	1603
5	3	1	11	0	0	1	1	1	16921	2267
5	3	1	11	0	0	1	1	1	16333	2862
5	3	1	11	0	0	1	1	1	16141	1997
5	3	1	11	0	0	1	1	1	16216	1789
5	3	1	11	0	0	1	1	1	15739	1642
5	3	1	11	0	0	1	1	1	16660	1883
5	3	1	11	0	0	1	1	1	16474	3721
5	3	1	11	0	0	1	1	1	15823	43211
5	3	1	11	0	0	1	1	1	15760	1530
5	3	1	11	0	0	1	1	1	16726	1563
5	3	1	11	0	0	1	1	1	16279	1779
5	3	1	11	0	0	1	1	1	16888	1834
5	3	1	11	0	0	1	1	1	15373	1614
5	3	1	11	0	0	1	1	1	15784	1860
5	3	1	11	0	0	1	1	1	15448	1914
5	3	1	11	0	0	1	1	1	15862	1963
5	3	1	11	0	0	1	1	1	16807	2058
5	3	1	11	0	0	1	1	1	15748	1740
5	3	1	11	0	0	1	1	1	16117	1938
5	3	1	11	0	0	1	1	1	15631	2947
5	3	1	11	0	0	1	1	1	16312	1654
5	3	1	11	0	0	1	1	1	15613	2413
5	3	1	11	0	0	1	1	1	15694	1811
5	3	1	11	0	0	1	1	1	15715	1948
5	3	1	11	0	0	1	1	1	16012	1701
5	3	1	11	0	0	1	1	1	15763	2823
5	3	1	11	0	0	1	1	1	15487	2828
5	3	1	11	0	0	1	1	1	15754	1603
5	3	1	11	0	0	1	1	1	16138	1867
5	3	1	11	0	0	1	1	1	16159	2283
5	3	1	11	0	0	1	1	1	15439	2084
5	3	1	11	0	0	1	1	1	15463	1659
5	3	1	11	0	0	1	1	1	15382	1668
5	3	1	11	0	0	1	1	1	16243	1723
5	3	1	11	0	0	1	1	1	15361	3883
5	3	1	11	0	0	1	1	1	16177	2223
5	3	1	11	0	0	1	1	1	16735	2779
5	3	1	11	0	0	1	1	1	15652	2418
5	3	1	11	0	0	1	1	1	15415	2432
5	3	1	11	0	0	1	1	1	15955	2222
5	3	1	11	0	0	1	1	1	15826	4115
5	3	1	11	0	0	1	1	1	16519	1899
5	3	1	11	0	0	1	1	1	16285	1804
5	3	1	11	0	0	1	1	1	15679	2129
5	3	1	11	0	0	1	1	1	15550	2236
5	3	1	11	0	0	1	1	1	15367	1763
5	3	1	11	0	0	1	1	1	15553	1643
5	3	1	11	0	0	1	1	1	16420	2939
5	3	1	11	0	0	1	1	1	15520	1891
5	3	1	11	0	0	1	1	1	15814	1987
5	3	1	11	0	0	1	1	1	16816	1564
5	3	1	11	0	0	1	1	1	15343	2126
5	3	1	11	0	0	1	1	1	15844	1731
5	3	1	11	0	0	1	1	1	16324	2235
5	3	1	11	0	0	1	1	1	16357	24606
5	3	1	11	0	0	1	1	1	16327	1811
5	3	1	11	0	0	1	0	2	15559	2275
5	3	1	11	0	0	1	1	1	15430	1582
5	3	1	11	0	0	1	1	1	16771	1451
5	3	1	11	0	0	1	1	1	16612	1945
5	3	1	11	0	0	1	1	1	15481	2098
5	3	1	11	0	0	1	1	1	16600	1834
5	3	1	11	0	0	1	1	1	15406	1824
5	3	1	11	0	0	1	1	1	15796	1851
5	3	1	11	0	0	1	1	1	15691	1507
5	3	1	11	0	0	1	1	1	15577	2994
5	3	1	11	0	0	1	1	1	15871	2526
5	3	1	11	0	0	1	1	1	16642	4466
5	3	1	11	0	0	1	1	1	15490	1915
5	3	1	11	0	0	1	1	1	15868	1402
5	3	1	11	0	0	1	1	1	16516	2300
5	3	1	11	0	0	1	1	1	16483	3724
5	3	1	11	0	0	1	1	1	16186	19827
5	3	1	11	0	0	1	1	1	15340	1891
5	3	1	11	0	0	1	1	1	15976	1964
5	3	1	11	0	0	1	1	1	15610	3329
5	3	1	11	0	0	1	1	1	16090	3083
5	3	1	11	0	0	1	1	1	16717	1579
5	3	1	11	0	0	1	1	1	15919	1827
5	3	1	11	0	0	1	1	1	16225	2755
5	3	1	11	0	0	1	1	1	16039	1840
5	3	1	11	0	0	1	1	1	15496	1832
5	3	1	11	0	0	1	1	1	15640	2239
5	3	1	11	0	0	1	1	1	15427	1475
5	3	1	11	0	0	1	1	1	16258	1810
5	3	1	11	0	0	1	1	1	16813	1898
5	3	1	11	0	0	1	1	1	16891	17757
5	3	1	11	0	0	1	1	1	15412	2555
5	3	1	11	0	0	1	1	1	16423	1723
5	3	1	11	0	0	1	1	1	15895	2851
5	3	1	11	0	0	1	1	1	15673	1484
5	3	1	11	0	0	1	1	1	16684	1732
5	3	1	11	0	0	1	1	1	15667	3015
5	3	1	11	0	0	1	1	1	16777	2236
5	3	1	11	0	0	1	1	1	15529	2168
5	3	1	11	0	0	1	1	1	15934	2083
5	3	1	11	0	0	1	1	1	16639	2179
5	3	1	11	0	0	1	1	1	46546	1531
5	3	1	11	0	0	1	1	1	15958	1953
5	3	1	11	0	0	1	1	1	15598	2075
5	3	1	11	0	0	1	1	1	15646	1451
6	3	2	11	0	0	1	1	1	16420	2916
6	3	2	11	0	0	1	1	1	16357	2867
6	3	2	11	0	0	1	1	1	16774	4615
6	3	2	11	0	0	1	0	3	16192	6423
6	3	2	11	0	0	1	1	1	16273	2579
6	3	2	11	0	0	1	1	1	16888	2867
6	3	2	11	0	0	1	1	1	16612	3501
6	3	2	11	0	0	1	1	1	15955	6554
6	3	2	11	0	0	1	1	1	16153	3275
6	3	2	11	0	0	1	1	1	15595	6015
6	3	2	11	0	0	1	1	1	15418	3266
6	3	2	11	0	0	1	0	2	15757	1757
6	3	2	11	0	0	1	1	1	16243	3890
6	3	2	11	0	0	1	1	1	16618	2931
6	3	2	11	0	0	1	1	1	15406	1858
6	3	2	11	0	0	1	0	3	16852	1746
6	3	2	11	0	0	1	0	2	15859	2643
6	3	2	11	0	0	1	1	1	15442	20236
6	3	2	11	0	0	1	0	2	15559	4671
6	3	2	11	0	0	1	1	1	16285	2451
6	3	2	11	0	0	1	1	1	16516	4103
6	3	2	11	0	0	1	1	1	15427	2572
6	3	2	11	0	0	1	1	1	15892	5555
6	3	2	11	0	0	1	0	3	15718	1268
6	3	2	11	0	0	1	1	1	15550	2443
6	3	2	11	0	0	1	0	2	16465	1491
6	3	2	11	0	0	1	1	1	16237	3746
6	3	2	11	0	0	1	1	1	15727	2919
6	3	2	11	0	0	1	1	1	16882	6433
6	3	2	11	0	0	1	1	1	15490	2860
6	3	2	11	0	0	1	1	1	15934	4160
6	3	2	11	0	0	1	1	1	15946	4939
6	3	2	11	0	0	1	1	1	15340	7066
6	3	2	11	0	0	1	1	1	16483	4012
6	3	2	11	0	0	1	1	1	15982	3746
6	3	2	11	0	0	1	1	1	16642	4115
6	3	2	11	0	0	1	1	1	16138	2075
6	3	2	11	0	0	1	1	1	15481	2435
6	3	2	11	0	0	1	1	1	15808	2963
6	3	2	11	0	0	1	1	1	15964	2746
6	3	2	11	0	0	1	1	1	15820	3951
6	3	2	11	0	0	1	1	1	16936	3195
6	3	2	11	0	0	1	1	1	15382	3883
6	3	2	11	0	0	1	1	1	15799	3179
6	3	2	11	0	0	1	1	1	15652	4506
6	3	2	11	0	0	1	1	1	16108	3492
6	3	2	11	0	0	1	1	1	15610	3335
6	3	2	11	0	0	1	1	1	15928	4338
6	3	2	11	0	0	1	1	1	16600	2495
6	3	2	11	0	0	1	1	1	15493	1588
6	3	2	11	0	0	1	1	1	15673	2486
6	3	2	11	0	0	1	1	1	16282	2299
6	3	2	11	0	0	1	1	1	15868	2733
6	3	2	11	0	0	1	1	1	15580	7531
6	3	2	11	0	0	1	1	1	15970	3161
6	3	2	11	0	0	1	1	1	16000	2419
6	3	2	11	0	0	1	1	1	16312	1763
6	3	2	11	0	0	1	1	1	16462	2507
6	3	2	11	0	0	1	1	1	15439	3444
6	3	2	11	0	0	1	1	1	16144	1915
6	3	2	11	0	0	1	1	1	46546	2739
6	3	2	11	0	0	1	1	1	15763	2849
6	3	2	11	0	0	1	1	1	15529	3525
6	3	2	11	0	0	1	1	1	16684	8331
6	3	2	11	0	0	1	1	1	15730	3181
6	3	2	11	0	0	1	1	1	15538	5267
6	3	2	11	0	0	1	1	1	15895	3033
6	3	2	11	0	0	1	1	1	15586	3451
6	3	2	11	0	0	1	1	1	16219	8812
6	3	2	11	0	0	1	1	1	16330	4156
6	3	2	11	0	0	1	1	1	15520	8692
6	3	2	11	0	0	1	0	3	15574	4056
6	3	2	11	0	0	1	1	1	15826	1507
6	3	2	11	0	0	1	1	1	16120	2932
6	3	2	11	0	0	1	1	1	15457	5122
6	3	2	11	0	0	1	1	1	15871	3069
6	3	2	11	0	0	1	1	1	16711	2115
6	3	2	11	0	0	1	1	1	16057	1659
6	3	2	11	0	0	1	1	1	15691	1632
6	3	2	11	0	0	1	0	3	15655	9668
6	3	2	11	0	0	1	1	1	16114	5003
6	3	2	11	0	0	1	1	1	15715	2283
6	3	2	11	0	0	1	1	1	15583	11420
6	3	2	11	0	0	1	1	1	16639	4752
6	3	2	11	0	0	1	0	3	15448	9529
6	3	2	11	0	0	1	1	1	15919	6059
6	3	2	11	0	0	1	1	1	16117	3315
6	3	2	11	0	0	1	1	1	15679	4516
6	3	2	11	0	0	1	1	1	16678	2731
6	3	2	11	0	0	1	0	3	17041	2364
6	3	2	11	0	0	1	1	1	15361	2720
6	3	2	11	0	0	1	1	1	16186	2303
6	3	2	11	0	0	1	0	3	15409	1259
6	3	2	11	0	0	1	1	1	15343	3555
6	3	2	11	0	0	1	1	1	16870	2987
6	3	2	11	0	0	1	1	1	16519	1391
6	3	2	11	0	0	1	1	1	16090	2308
6	3	2	11	0	0	1	1	1	15904	4697
6	3	2	11	0	0	1	1	1	16924	8541
6	3	2	11	0	0	1	1	1	16165	3459
6	3	2	11	0	0	1	1	1	16324	2394
6	3	2	11	0	0	1	1	1	15391	3828
6	3	2	11	0	0	1	1	1	15631	3638
6	3	2	11	0	0	1	1	1	15661	4793
6	3	2	11	0	0	1	0	2	16150	3652
6	3	2	11	0	0	1	1	1	16807	3991
6	3	2	11	0	0	1	1	1	15976	3651
6	3	2	11	0	0	1	1	1	15682	3083
6	3	2	11	0	0	1	0	2	15553	3927
6	3	2	11	0	0	1	1	1	16816	1876
6	3	2	11	0	0	1	1	1	15823	2475
6	3	2	11	0	0	1	1	1	15943	1828
6	3	2	11	0	0	1	1	1	16363	5179
6	3	2	11	0	0	1	1	1	16594	2596
6	3	2	11	0	0	1	1	1	16798	3154
6	3	2	11	0	0	1	1	1	15694	2139
6	3	2	11	0	0	1	1	1	16051	2604
6	3	2	11	0	0	1	1	1	16513	3123
6	3	2	11	0	0	1	1	1	16846	3731
6	3	2	11	0	0	1	1	1	16327	2323
6	3	2	11	0	0	1	1	1	16129	11790
6	3	2	11	0	0	1	1	1	15487	5724
6	3	2	11	0	0	1	1	1	16297	2130
6	3	2	11	0	0	1	1	1	15352	3351
6	3	2	11	0	0	1	1	1	16123	2354
6	3	2	11	0	0	1	0	3	16105	3210
6	3	2	11	0	0	1	1	1	15589	2332
6	3	2	11	0	0	1	1	1	15412	2612
6	3	2	11	0	0	1	1	1	16141	2925
6	3	2	11	0	0	1	1	1	16234	4394
6	3	2	11	0	0	1	1	1	16423	4639
6	3	2	11	0	0	1	0	2	15760	1779
6	3	2	11	0	0	1	1	1	16660	3143
6	3	2	11	0	0	1	1	1	15811	3564
6	3	2	11	0	0	1	1	1	16705	9890
6	3	2	11	0	0	1	0	2	16012	2718
6	3	2	11	0	0	1	1	1	16279	3148
6	3	2	11	0	0	1	1	1	15742	4180
6	3	2	11	0	0	1	1	1	16777	3267
6	3	2	11	0	0	1	1	1	15958	3083
6	3	2	11	0	0	1	1	1	15526	3150
6	3	2	11	0	0	1	1	1	16039	1891
6	3	2	11	0	0	1	1	1	15436	3732
6	3	2	11	0	0	1	1	1	15613	2102
6	3	2	11	0	0	1	1	1	15805	2043
6	3	2	11	0	0	1	1	1	15454	3683
6	3	2	11	0	0	1	1	1	16225	5059
6	3	2	11	0	0	1	1	1	15748	3219
6	3	2	11	0	0	1	1	1	15667	2655
6	3	2	11	0	0	1	1	1	15784	6564
6	3	2	11	0	0	1	1	1	16366	3709
6	3	2	11	0	0	1	1	1	15634	6131
6	3	2	11	0	0	1	1	1	15901	2995
6	3	2	11	0	0	1	0	3	16444	4811
6	3	2	11	0	0	1	1	1	15739	3669
6	3	2	11	0	0	1	1	1	16333	38411
6	3	2	11	0	0	1	1	1	15949	3579
6	3	2	11	0	0	1	1	1	15523	5310
6	3	2	11	0	0	1	1	1	16147	5517
6	3	2	11	0	0	1	1	1	16921	3732
6	3	2	11	0	0	1	0	2	16891	2098
6	3	2	11	0	0	1	0	2	15616	3267
6	3	2	11	0	0	1	1	1	16342	3228
6	3	2	11	0	0	1	1	1	15829	2231
6	3	2	11	0	0	1	0	2	16555	1627
6	3	2	11	0	0	1	1	1	16249	3208
6	3	2	11	0	0	1	1	1	15379	3195
6	3	2	11	0	0	1	1	1	15985	3875
6	3	2	11	0	0	1	1	1	15991	7197
6	3	2	11	0	0	1	1	1	16873	3436
6	3	2	11	0	0	1	1	1	16468	8903
6	3	2	11	0	0	1	1	1	16084	2787
6	3	2	11	0	0	1	1	1	15844	3939
6	3	2	11	0	0	1	1	1	16753	1796
6	3	2	11	0	0	1	1	1	15496	1826
6	3	2	11	0	0	1	1	1	15769	6243
6	3	2	11	0	0	1	1	1	15367	2179
6	3	2	11	0	0	1	1	1	15646	1857
6	3	2	11	0	0	1	1	1	15472	1603
6	3	2	11	0	0	1	1	1	15772	1994
6	3	2	11	0	0	1	1	1	15913	3435
6	3	2	11	0	0	1	1	1	15598	2544
6	3	2	11	0	0	1	1	1	16072	2627
6	3	2	11	0	0	1	1	1	16258	3043
6	3	2	11	0	0	1	1	1	15331	2051
6	3	2	11	0	0	1	1	1	15838	4353
6	3	2	11	0	0	1	1	1	15910	2627
6	3	2	11	0	0	1	1	1	15994	5315
6	3	2	11	0	0	1	1	1	16726	1723
6	3	2	11	0	0	1	1	1	15814	2219
6	3	2	11	0	0	1	1	1	15973	3579
6	3	2	11	0	0	1	1	1	15346	8308
6	3	2	11	0	0	1	0	5	15556	7699
6	3	2	11	0	0	1	1	1	15565	3580
6	3	2	11	0	0	1	1	1	16060	1722
6	3	2	11	0	0	1	1	1	16474	4428
6	3	2	11	0	0	1	1	1	16177	3298
6	3	2	11	0	0	1	1	1	16834	3074
6	3	2	11	0	0	1	1	1	15889	2178
6	3	2	11	0	0	1	1	1	16276	4454
6	3	2	11	0	0	1	1	1	16345	4852
6	3	2	11	0	0	1	1	1	16111	6911
6	3	2	11	0	0	1	1	1	16471	4139
6	3	2	11	0	0	1	1	1	16813	12085
6	3	2	11	0	0	1	1	1	16252	5074
6	3	2	11	0	0	1	1	1	15364	1724
6	3	2	11	0	0	1	1	1	15898	4227
6	3	2	11	0	0	1	1	1	15322	2827
6	3	2	11	0	0	1	1	1	15721	2749
6	3	2	11	0	0	1	0	2	15787	2707
6	3	2	11	0	0	1	1	1	15532	1902
6	3	2	11	0	0	1	0	2	15790	5891
6	3	2	11	0	0	1	1	1	16735	1642
6	3	2	11	0	0	1	1	1	15658	1868
6	3	2	11	0	0	1	0	2	15793	2559
6	3	2	11	0	0	1	1	1	17116	1819
6	3	2	11	0	0	1	1	1	16741	9259
6	3	2	11	0	0	1	1	1	15577	5879
6	3	2	11	0	0	1	1	1	16216	3260
6	3	2	11	0	0	1	1	1	15796	11636
6	3	2	11	0	0	1	1	1	15877	3264
6	3	2	11	0	0	1	1	1	15853	1787
6	3	2	11	0	0	1	1	1	15415	4010
6	3	2	11	0	0	1	1	1	16717	2851
6	3	2	11	0	0	1	1	1	15937	2820
6	3	2	11	0	0	1	0	3	16159	4132
6	3	2	11	0	0	1	1	1	16033	3044
6	3	2	11	0	0	1	1	1	15751	1571
6	3	2	11	0	0	1	1	1	16654	2142
6	3	2	11	0	0	1	1	1	16714	2442
6	3	2	11	0	0	1	0	2	16030	2501
6	3	2	11	0	0	1	1	1	16738	8218
6	3	2	11	0	0	1	1	1	15433	3715
6	3	2	11	0	0	1	1	1	15562	1582
6	3	2	11	0	0	1	1	1	15373	2187
6	3	2	11	0	0	1	1	1	16771	2010
6	3	2	11	0	0	1	1	1	16003	5531
6	3	2	11	0	0	1	1	1	15469	3817
6	3	2	11	0	0	1	1	1	15430	2263
6	3	2	11	0	0	1	1	1	15745	3563
6	3	2	11	0	0	1	1	1	16162	3123
6	3	2	11	0	0	1	1	1	15463	3891
6	3	2	11	0	0	1	1	1	15862	2443
6	3	2	11	0	0	1	1	1	16099	1690
6	3	2	11	0	0	1	1	1	15712	5425
6	3	2	11	0	0	1	1	1	15676	2879
6	3	2	11	0	0	1	1	1	16054	1724
6	3	2	11	0	0	1	0	2	16069	3739
6	3	2	11	0	0	1	0	3	16195	2057
6	3	2	11	0	0	1	1	1	15466	2718
6	3	2	11	0	0	1	1	1	15754	4156
6	3	2	11	0	0	1	0	2	15319	2115
6	3	2	11	0	0	1	1	1	15640	3780
6	3	2	11	0	0	1	1	1	15388	4763
6	3	2	11	0	0	1	0	2	15922	4813
7	3	3	11	0	0	1	1	1	15469	18492
7	3	3	11	0	0	1	0	2	15718	1571
7	3	3	11	0	0	1	0	2	16345	1835
7	3	3	11	0	0	1	0	2	15757	2237
7	3	3	11	0	0	1	0	3	15577	2683
7	3	3	11	0	0	1	1	1	15904	2347
7	3	3	11	0	0	1	1	1	15595	59837
7	3	3	11	0	0	1	1	1	15520	3619
7	3	3	11	0	0	1	0	3	15379	2427
7	3	3	11	0	0	1	1	1	15352	4760
7	3	3	11	0	0	1	0	2	16717	5292
7	3	3	11	0	0	1	0	2	15679	9765
7	3	3	11	0	0	1	1	1	16444	7051
7	3	3	11	0	0	1	1	1	15727	4611
7	3	3	11	0	0	1	0	3	16060	1875
7	3	3	11	0	0	1	0	3	16600	11454
7	3	3	11	0	0	1	1	1	15748	5081
7	3	3	11	0	0	1	1	1	15613	4975
7	3	3	11	0	0	1	1	1	15550	9379
7	3	3	11	0	0	1	1	1	16846	7679
7	3	3	11	0	0	1	0	3	16555	1476
7	3	3	11	0	0	1	1	1	16117	5947
7	3	3	11	0	0	1	0	2	15610	2415
7	3	3	11	0	0	1	1	1	15814	11852
7	3	3	11	0	0	1	0	2	15658	2518
7	3	3	11	0	0	1	1	1	16162	1789
7	3	3	11	0	0	1	1	1	16516	5574
7	3	3	11	0	0	1	1	1	15787	7256
7	3	3	11	0	0	1	1	1	15436	9524
7	3	3	11	0	0	1	1	1	16873	12573
7	3	3	11	0	0	1	1	1	16936	3925
7	3	3	11	0	0	1	0	2	15826	5283
7	3	3	11	0	0	1	1	1	15712	3060
7	3	3	11	0	0	1	1	1	15949	4139
7	3	3	11	0	0	1	1	1	16120	1771
7	3	3	11	0	0	1	1	1	15823	3620
7	3	3	11	0	0	1	1	1	15439	3633
7	3	3	11	0	0	1	1	1	16177	7025
7	3	3	11	0	0	1	1	1	15490	8294
7	3	3	11	0	0	1	0	3	15772	1707
7	3	3	11	0	0	1	1	1	16771	6317
7	3	3	11	0	0	1	0	2	16420	13194
7	3	3	11	0	0	1	0	2	16195	2140
7	3	3	11	0	0	1	0	2	15580	3451
7	3	3	11	0	0	1	0	2	16924	1690
7	3	3	11	0	0	1	1	1	16252	4115
7	3	3	11	0	0	1	1	1	15769	6916
7	3	3	11	0	0	1	1	1	15391	6399
7	3	3	11	0	0	1	0	2	16660	5158
7	3	3	11	0	0	1	1	1	15964	3931
7	3	3	11	0	0	1	1	1	16051	3187
7	3	3	11	0	0	1	1	1	46546	3787
7	3	3	11	0	0	1	1	1	16114	36436
7	3	3	11	0	0	1	1	1	15532	4615
7	3	3	11	0	0	1	1	1	16612	3962
7	3	3	11	0	0	1	1	1	16033	2996
7	3	3	11	0	0	1	1	1	16225	5603
7	3	3	11	0	0	1	1	1	15340	7756
7	3	3	11	0	0	1	0	2	15562	2587
7	3	3	11	0	0	1	1	1	15583	5243
7	3	3	11	0	0	1	0	3	16312	2715
7	3	3	11	0	0	1	0	2	16834	3077
7	3	3	11	0	0	1	1	1	16237	2931
7	3	3	11	0	0	1	1	1	16192	5116
7	3	3	11	0	0	1	0	2	16735	15540
7	3	3	11	0	0	1	1	1	15652	4240
7	3	3	11	0	0	1	1	1	15991	3563
7	3	3	11	0	0	1	1	1	15913	8675
7	3	3	11	0	0	1	0	2	16423	42728
7	3	3	11	0	0	1	1	1	15367	7484
7	3	3	11	0	0	1	1	1	15427	4970
7	3	3	11	0	0	1	0	3	16150	7932
7	3	3	11	0	0	1	1	1	15862	6442
7	3	3	11	0	0	1	1	1	15751	6635
7	3	3	11	0	0	1	1	1	15919	3089
7	3	3	11	0	0	1	1	1	15565	5588
7	3	3	11	0	0	1	0	2	15982	13226
7	3	3	11	0	0	1	0	3	16777	3029
7	3	3	11	0	0	1	1	1	16711	7293
7	3	3	11	0	0	1	0	2	15790	2763
7	3	3	11	0	0	1	0	2	16324	1703
7	3	3	11	0	0	1	0	3	15448	10675
7	3	3	11	0	0	1	1	1	15382	2643
7	3	3	11	0	0	1	1	1	16468	21282
7	3	3	11	0	0	1	1	1	16084	9604
7	3	3	11	0	0	1	1	1	16123	3770
7	3	3	11	0	0	1	0	2	15745	5843
7	3	3	11	0	0	1	1	1	15433	9833
7	3	3	11	0	0	1	0	2	16141	2259
7	3	3	11	0	0	1	0	2	15937	5329
7	3	3	11	0	0	1	1	1	15559	2389
7	3	3	11	0	0	1	1	1	15646	4099
7	3	3	11	0	0	1	1	1	15586	4161
7	3	3	11	0	0	1	0	3	15406	3003
7	3	3	11	0	0	1	1	1	16639	6515
7	3	3	11	0	0	1	0	2	16654	2412
7	3	3	11	0	0	1	1	1	15877	4539
7	3	3	11	0	0	1	1	1	16147	3958
7	3	3	11	0	0	1	1	1	16297	5779
7	3	3	11	0	0	1	1	1	16342	7996
7	3	3	11	0	0	1	1	1	16069	7151
7	3	3	11	0	0	1	0	2	15673	6349
7	3	3	11	0	0	1	0	3	15466	2193
7	3	3	11	0	0	1	1	1	16072	3739
7	3	3	11	0	0	1	0	2	15418	3675
7	3	3	11	0	0	1	0	3	16276	15778
7	3	3	11	0	0	1	1	1	16753	6620
7	3	3	11	0	0	1	0	2	16144	2125
7	3	3	11	0	0	1	0	4	17041	5041
7	3	3	11	0	0	1	1	1	16330	3352
7	3	3	11	0	0	1	1	1	16798	8930
7	3	3	11	0	0	1	1	1	16678	5004
7	3	3	11	0	0	1	1	1	16807	1900
7	3	3	11	0	0	1	1	1	15976	2900
7	3	3	11	0	0	1	1	1	15973	6730
7	3	3	11	0	0	1	1	1	15322	5459
7	3	3	11	0	0	1	1	1	16774	15551
7	3	3	11	0	0	1	1	1	15958	5084
7	3	3	11	0	0	1	0	2	15526	2451
7	3	3	11	0	0	1	1	1	15388	6764
7	3	3	11	0	0	1	1	1	15598	21858
7	3	3	11	0	0	1	1	1	16273	8508
7	3	3	11	0	0	1	1	1	15319	12058
7	3	3	11	0	0	1	1	1	15640	1933
7	3	3	11	0	0	1	0	2	15805	4307
7	3	3	11	0	0	1	1	1	15754	5178
7	3	3	11	0	0	1	1	1	16888	15984
7	3	3	11	0	0	1	1	1	15442	12628
7	3	3	11	0	0	1	1	1	16258	3976
7	3	3	11	0	0	1	1	1	15343	4925
7	3	3	11	0	0	1	1	1	15691	4211
7	3	3	11	0	0	1	0	2	16030	1526
7	3	3	11	0	0	1	1	1	15838	19697
7	3	3	11	0	0	1	0	2	15373	5628
7	3	3	11	0	0	1	1	1	16882	12916
7	3	3	11	0	0	1	0	2	15844	6259
7	3	3	11	0	0	1	1	1	15661	2826
7	3	3	11	0	0	1	0	3	15739	6743
7	3	3	11	0	0	1	1	1	15859	17226
7	3	3	11	0	0	1	0	2	16741	6178
7	3	3	11	0	0	1	0	3	15493	5811
7	3	3	11	0	0	1	0	3	16039	3715
7	3	3	11	0	0	1	0	2	15868	4171
7	3	3	11	0	0	1	1	1	15481	7052
7	3	3	11	0	0	1	0	2	16726	2004
7	3	3	11	0	0	1	0	3	16852	2370
7	3	3	11	0	0	1	1	1	15829	2103
7	3	3	11	0	0	1	1	1	16471	11420
7	3	3	11	0	0	1	1	1	16186	2190
7	3	3	11	0	0	1	1	1	15667	4959
7	3	3	11	0	0	1	1	1	16012	3907
7	3	3	11	0	0	1	0	3	16474	2219
7	3	3	11	0	0	1	1	1	15928	2904
7	3	3	11	0	0	1	1	1	15730	3908
7	3	3	11	0	0	1	0	2	16108	3499
7	3	3	11	0	0	1	1	1	15955	7171
7	3	3	11	0	0	1	0	2	16243	4002
7	3	3	11	0	0	1	1	1	16483	7420
7	3	3	11	0	0	1	0	2	16714	2235
7	3	3	11	0	0	1	0	3	15922	14200
7	3	3	11	0	0	1	0	2	15553	2072
7	3	3	11	0	0	1	1	1	15808	7763
7	3	3	11	0	0	1	1	1	15361	6869
7	3	3	11	0	0	1	0	2	15529	6475
7	3	3	11	0	0	1	1	1	16090	5620
7	3	3	11	0	0	1	0	4	15943	2228
7	3	3	11	0	0	1	0	2	15523	11123
7	3	3	11	0	0	1	0	2	16513	15586
7	3	3	11	0	0	1	1	1	15574	2747
7	3	3	11	0	0	1	1	1	16105	6522
7	3	3	11	0	0	1	1	1	15994	6604
7	3	3	11	0	0	1	1	1	16219	22908
7	3	3	11	0	0	1	1	1	16816	4211
7	3	3	11	0	0	1	1	1	15799	6111
7	3	3	11	0	0	1	1	1	15820	2496
7	3	3	11	0	0	1	1	1	15616	3191
7	3	3	11	0	0	1	1	1	15430	14187
7	3	3	11	0	0	1	1	1	15538	14092
7	3	3	11	0	0	1	0	2	15556	7499
7	3	3	11	0	0	1	0	2	15853	17161
7	3	3	11	0	0	1	1	1	16357	4011
7	3	3	11	0	0	1	1	1	16333	4300
7	3	3	11	0	0	1	1	1	16216	8082
7	3	3	11	0	0	1	0	2	15889	7052
7	3	3	11	0	0	1	1	1	15898	28443
7	3	3	11	0	0	1	1	1	16870	10622
7	3	3	11	0	0	1	0	3	15457	12162
7	3	3	11	0	0	1	1	1	15676	3980
7	3	3	11	0	0	1	1	1	15721	3300
7	3	3	11	0	0	1	1	1	16057	2523
7	3	3	11	0	0	1	1	1	16003	4170
7	3	3	11	0	0	1	1	1	15895	10170
7	3	3	11	0	0	1	1	1	15487	7115
7	3	3	11	0	0	1	1	1	16111	4588
7	3	3	11	0	0	1	1	1	15682	3299
7	3	3	11	0	0	1	1	1	15346	6588
7	3	3	11	0	0	1	1	1	15784	54093
7	3	3	11	0	0	1	0	2	16138	8356
7	3	3	11	0	0	1	0	2	16054	1603
7	3	3	11	0	0	1	0	2	17116	8715
7	3	3	11	0	0	1	1	1	16234	6699
7	3	3	11	0	0	1	0	4	16129	3632
7	3	3	11	0	0	1	0	2	16159	3099
7	3	3	11	0	0	1	0	3	15871	10040
7	3	3	11	0	0	1	0	3	15364	5551
7	3	3	11	0	0	1	1	1	15934	3324
7	3	3	11	0	0	1	0	2	15409	1459
7	3	3	11	0	0	1	1	1	15655	1595
7	3	3	11	0	0	1	0	2	16285	3259
7	3	3	11	0	0	1	1	1	15901	3593
7	3	3	11	0	0	1	1	1	15496	2356
7	3	3	11	0	0	1	0	3	16921	2747
7	3	3	11	0	0	1	1	1	16366	4355
7	3	3	11	0	0	1	1	1	16705	14722
[truncated: 14,321 more rows]
