# Supplementary material for: Developing the Leuven Embedded Figures Test (L-EFT): testing the stimulus features that influence embedding
Source: PeerJ. 2017 Jan 24;5:e2862. doi: 10.7717/peerj.2862 (PMC5267572; doi:10.7717/peerj.2862)
Supplement: Data S2 [file peerj-05-2862-s002.txt]

N_target	N_cont	N_alter	N_crossing	Closure	Symmetry	participant.ID	TrialNumber	run	RT	Acc
3	0	11	0	0	0	20968	113	1	0.847083755925	1
3	0	11	0	0	0	20839	102	1	0.961170426166	1
3	0	11	0	0	0	20752	108	1	1.28445160448	1
3	0	11	0	0	0	21205	30	0	3.55762642284	1
3	0	11	0	0	0	20221	65	1	2.30972699961	0
3	0	11	0	0	0	20785	64	1	1.93234209392	1
3	0	11	0	0	0	20749	119	1	2.18976488151	1
3	0	11	0	0	0	21547	56	0	3.62927731939	1
3	0	11	0	0	0	20626	70	1	1.50382035261	1
3	0	11	0	0	0	20512	66	1	1.08084037842	1
3	0	11	0	0	0	21466	83	1	1.13319234429	1
3	0	11	0	0	0	20359	72	1	0.688207925657	1
3	0	11	0	0	0	20446	122	1	0.842029607515	1
3	0	11	0	0	0	21262	127	1	4.62345933765	0
3	0	11	0	0	0	21061	31	0	3.37058933843	1
3	0	11	0	0	0	21007	90	1	0.776371451051	1
3	0	11	0	0	0	20176	125	1	1.03703873034	1
3	0	11	0	0	0	21241	17	0	1.11008182522	1
3	0	11	0	0	0	20596	120	1	1.32188986164	1
3	0	11	0	0	0	21079	22	0	1.01815051984	1
3	0	11	0	0	0	21130	99	1	3.2670467922	1
3	0	11	0	0	0	20932	46	0	1.00099241152	1
3	0	11	0	0	0	20641	65	1	0.783392994319	1
3	0	11	0	0	0	20800	57	0	1.04721868022	1
3	0	11	0	0	0	21517	91	1	0.914828902069	1
3	0	11	0	0	0	20383	66	1	1.29846063608	1
3	0	11	0	0	0	21100	3	0	2.06957930715	1
3	0	11	0	0	0	21136	93	1	1.07955713131	1
3	0	11	0	0	0	345	18	0	1.89662717974	1
3	0	11	0	0	0	20212	99	1	1.8903219185	1
3	0	11	0	0	0	20833	25	0	1.43787794911	1
3	0	11	0	0	0	20689	47	0	1.36148728921	1
3	0	11	0	0	0	20599	6	0	1.63524043587	1
3	0	11	0	0	0	21568	75	1	0.947457944989	1
3	0	11	0	0	0	21631	63	0	1.77443840754	1
3	0	11	0	0	0	20887	100	1	1.22211527068	1
3	0	11	0	0	0	20794	75	1	1.37999178946	1
3	0	11	0	0	0	20482	121	1	1.21738731538	1
3	0	11	0	0	0	21406	48	0	1.08846413058	1
3	0	11	0	0	0	20329	120	1	1.07331095466	1
3	0	11	0	0	0	21661	49	0	1.19667072006	1
3	0	11	0	0	0	20437	43	0	1.58257508586	1
3	0	11	0	0	0	21370	98	1	1.16338134173	1
3	0	11	0	0	0	20758	21	0	4.21873782183	1
3	0	11	0	0	0	20719	47	0	1.86288653702	1
3	0	11	0	0	0	21439	24	0	1.22530105119	1
3	0	11	0	0	0	20194	27	0	2.02861652433	1
3	0	11	0	0	0	20530	80	1	2.03810446757	1
3	0	11	0	0	0	20959	54	0	2.74022375645	1
3	0	11	0	0	0	20290	60	0	1.34175543247	1
3	0	11	0	0	0	21418	48	0	1.37325417213	1
3	0	11	0	0	0	20413	73	1	1.50076538149	1
3	0	11	0	0	0	20305	43	0	0.999855072464	1
3	0	11	0	0	0	21187	85	1	1.14577563328	1
3	0	11	0	0	0	20482	17	0	2.67649274272	1
3	0	11	0	0	0	20335	8	0	3.36833302285	1
3	0	11	0	0	0	21205	83	1	4.22696865087	1
3	0	11	0	0	0	21130	15	0	3.4815320133	1
3	0	11	0	0	0	21013	4	0	3.82020906075	0
3	0	11	0	0	0	20248	87	1	1.08977072694	1
3	0	11	0	0	0	20767	18	0	1.26535154148	1
3	0	11	0	0	0	20629	115	1	1.1755111371	1
3	0	11	0	0	0	18019	63	0	1.46694656082	1
3	0	11	0	0	0	20893	121	1	1.2497061832	0
3	0	11	0	0	0	21385	102	1	1.25628271356	1
3	0	11	0	0	0	20719	68	1	1.29691361288	1
3	0	11	0	0	0	21004	25	0	1.12046361609	1
3	0	11	0	0	0	21547	116	1	3.54009964576	1
3	0	11	0	0	0	20788	121	1	0.831006599528	1
3	0	11	0	0	0	20932	94	1	1.26646980158	1
3	0	11	0	0	0	21532	9	0	1.73862244628	1
3	0	11	0	0	0	20842	46	0	1.3963898625	1
3	0	11	0	0	0	21334	34	0	3.34386159152	1
3	0	11	0	0	0	20764	38	0	1.5281836531	1
3	0	11	0	0	0	21001	40	0	2.32484325434	1
3	0	11	0	0	0	20587	61	0	1.09079331215	1
3	0	11	0	0	0	20221	18	0	3.64686537828	1
3	0	11	0	0	0	20752	62	0	3.27783527919	1
3	0	11	0	0	0	20977	64	1	1.2589818064	1
3	0	11	0	0	0	21631	108	1	1.67588332437	1
3	0	11	0	0	0	20452	62	0	0.949464917165	1
3	0	11	0	0	0	21211	101	1	1.04614660687	1
3	0	11	0	0	0	21463	41	0	0.887163276142	1
3	0	11	0	0	0	21046	110	1	0.771143559123	1
3	0	11	0	0	0	20863	52	0	1.26709813459	1
3	0	11	0	0	0	20791	11	0	1.19850966293	1
3	0	11	0	0	0	21328	55	0	1.35864145465	1
3	0	11	0	0	0	21034	7	0	1.38014480404	1
3	0	11	0	0	0	20818	102	1	2.05499458206	1
3	0	11	0	0	0	21394	120	1	0.687091186167	1
3	0	11	0	0	0	20581	83	1	3.38855267401	1
3	0	11	0	0	0	21148	29	0	1.40215785252	1
3	0	11	0	0	0	20959	98	1	1.03521428787	1
3	0	11	0	0	0	21439	72	1	2.0941699322	0
3	0	11	0	0	0	21346	43	0	1.29089065678	1
3	0	11	0	0	0	20893	32	0	1.70395053366	1
3	0	11	0	0	0	21061	113	1	2.69498811819	1
3	0	11	0	0	0	20503	40	0	0.706662602903	1
3	0	11	0	0	0	20683	120	1	1.35648011933	1
3	0	11	0	0	0	345	89	1	1.33546826066	1
3	0	11	0	0	0	20872	55	0	0.866466353706	1
3	0	11	0	0	0	21181	19	0	1.25007907212	1
3	0	11	0	0	0	20548	115	1	1.27987580414	1
3	0	11	0	0	0	20263	4	0	2.90030101738	1
3	0	11	0	0	0	20536	9	0	1.62757372379	1
3	0	11	0	0	0	20977	91	1	1.16518362946	1
3	0	11	0	0	0	20833	101	1	0.942085227874	1
3	0	11	0	0	0	21403	125	1	0.819708712501	1
3	0	11	0	0	0	20305	98	1	0.666706164085	1
3	0	11	0	0	0	20599	83	1	1.43323306101	1
3	0	11	0	0	0	18019	111	1	1.24218267681	1
3	0	11	0	0	0	20980	90	1	1.04300704738	1
3	0	11	0	0	0	21070	1	0	3	0
3	0	11	0	0	0	20611	67	1	1.82004988524	1
3	0	11	0	0	0	21211	13	0	1.19575749037	1
3	0	11	0	0	0	20662	23	0	1.42977863987	1
3	0	11	0	0	0	20377	49	0	1.24839102945	1
3	0	11	0	0	0	20437	119	1	0.863906694585	1
3	0	11	0	0	0	20425	12	0	3	1
3	0	11	0	0	0	21661	128	1	0.909233037155	1
3	0	11	0	0	0	20962	119	1	1.216373045	1
3	0	11	0	0	0	21343	76	1	2.1321981713	1
3	0	11	0	0	0	21463	81	1	0.719092222986	1
3	0	11	0	0	0	21334	85	1	1.29492257597	1
3	0	11	0	0	0	21373	53	0	3.45017243369	1
3	0	11	0	0	0	20326	8	0	2.70753620845	1
3	0	11	0	0	0	20224	100	1	1.47634898519	1
3	0	11	0	0	0	21532	66	1	3.94797957337	1
3	0	11	0	0	0	20512	64	1	1.14010837352	1
3	0	11	0	0	0	20872	84	1	0.874851258141	1
3	0	11	0	0	0	20800	82	1	0.912412840784	1
3	0	11	0	0	0	20917	88	1	1.08404232159	1
3	0	11	0	0	0	20842	107	1	1.02141761964	1
3	0	11	0	0	0	20896	63	0	2.13591051761	1
3	0	11	0	0	0	20203	95	1	1.29658374227	1
3	0	11	0	0	0	20917	52	0	1.30761185303	1
3	0	11	0	0	0	20242	57	0	1.2808480914	1
3	0	11	0	0	0	21100	114	1	0.986143291213	1
3	0	11	0	0	0	20380	64	1	1.30034001789	1
3	0	11	0	0	0	21568	60	0	2.05165410001	1
3	0	11	0	0	0	20818	32	0	1.20596881605	1
3	0	11	0	0	0	20638	68	1	1.26663784712	1
3	0	11	0	0	0	21013	89	1	1.34827638862	0
3	0	11	0	0	0	21367	85	1	0.978828450581	1
3	0	11	0	0	0	19756	17	0	3.25380888107	1
3	0	11	0	0	0	21346	93	1	0.972556898407	1
3	0	11	0	0	0	20764	111	1	1.00473283345	0
3	0	11	0	0	0	21031	74	1	3.61888475846	1
3	0	11	0	0	0	20320	119	1	1.68281226139	1
3	0	11	0	0	0	21394	59	0	1.97694221559	1
3	0	11	0	0	0	21328	119	1	1.32527683333	1
3	0	11	0	0	0	20962	28	0	1.42944512053	1
3	0	11	0	0	0	20317	8	0	3.88160607823	1
3	0	11	0	0	0	20551	38	0	0.980729984667	1
3	0	11	0	0	0	20950	50	0	2.66720282985	1
3	0	11	0	0	0	21397	58	0	1.09999315793	1
3	0	11	0	0	0	21448	7	0	1.39565618994	1
3	0	11	0	0	0	20683	58	0	1.30962629781	1
3	0	11	0	0	0	21133	109	1	0.768738687184	1
3	0	11	0	0	0	20980	16	0	1.70486536583	1
3	0	11	0	0	0	21019	100	1	1.16958132051	1
3	0	11	0	0	0	21646	62	0	1.29406614638	1
3	0	11	0	0	0	20377	95	1	1.18335546633	1
3	0	11	0	0	0	20806	67	1	1.69389218726	1
3	0	11	0	0	0	20209	118	1	0.957719855322	1
3	0	11	0	0	0	20428	92	1	0.821446720642	1
3	0	11	0	0	0	21169	16	0	1.05056649074	0
3	0	11	0	0	0	21049	67	1	1.24839031017	1
3	0	11	0	0	0	20743	43	0	3	1
3	0	11	0	0	0	20335	122	1	1.13175918908	1
3	0	11	0	0	0	21022	22	0	1.70877806805	1
3	0	11	0	0	0	19756	84	1	0.856514937579	1
3	0	11	0	0	0	21286	31	0	1.67510612695	1
3	0	11	0	0	0	21220	58	0	1.53021894632	1
3	0	11	0	0	0	21085	122	1	1.07464294056	1
3	0	11	0	0	0	21436	38	0	1.29408136778	1
3	0	11	0	0	0	20293	59	0	2.04208048118	1
3	0	11	0	0	0	20236	105	1	4.21128689654	1
3	0	11	0	0	0	20623	4	0	1.28705515004	1
3	0	11	0	0	0	20389	92	1	1.42964349804	1
3	0	11	0	0	0	20761	70	1	2.20998289803	1
3	0	11	0	0	0	20815	80	1	0.912981628977	1
3	0	11	0	0	0	20395	128	1	0.794562729365	1
3	0	11	0	0	0	20656	98	1	1.41233404138	1
3	0	11	0	0	0	21586	98	1	2.38750116239	1
3	0	11	0	0	0	21148	122	1	1.35376726952	1
3	0	11	0	0	0	21292	37	0	0.645088245106	1
3	0	11	0	0	0	21466	58	0	1.39494740902	1
3	0	11	0	0	0	21517	12	0	1.33127968128	1
3	0	11	0	0	0	21007	19	0	1.21219789824	1
3	0	11	0	0	0	21133	20	0	3.34018000983	1
3	0	11	0	0	0	20536	96	1	1.71564636217	1
3	0	11	0	0	0	21169	123	1	1.23385789059	1
3	0	11	0	0	0	20923	103	1	1.53098001576	1
3	0	11	0	0	0	20836	61	0	0.879640543506	1
3	0	11	0	0	0	20293	78	1	0.720536416817	1
3	0	11	0	0	0	20983	47	0	1.68035491586	1
3	0	11	0	0	0	20284	92	1	0.843368435457	0
3	0	11	0	0	0	20875	25	0	2.19635097562	1
3	0	11	0	0	0	21214	91	1	1.25602524111	1
3	0	11	0	0	0	21409	82	1	1.81711306284	1
3	0	11	0	0	0	20224	15	0	3.97213299828	1
3	0	11	0	0	0	20209	34	0	1.22601938788	0
3	0	11	0	0	0	20356	28	0	1.28335947348	1
3	0	11	0	0	0	20605	42	0	1.40953573139	1
3	0	11	0	0	0	20863	91	1	1.13314040642	1
3	0	11	0	0	0	20896	95	1	1.27468236167	1
3	0	11	0	0	0	20245	1	0	5.03336119005	0
3	0	11	0	0	0	20770	38	0	1.49498726445	1
3	0	11	0	0	0	20758	66	1	1.44265279293	1
3	0	11	0	0	0	21454	93	1	0.970978637119	1
3	0	11	0	0	0	20245	124	1	1.60048089379	1
3	0	11	0	0	0	20602	57	0	1.15256342114	1
3	0	11	0	0	0	21070	102	1	0.563292084058	1
3	0	11	0	0	0	20830	89	1	0.641128630963	1
3	0	11	0	0	0	20701	103	1	1.37678929689	1
3	0	11	0	0	0	21172	19	0	1.1610614746	1
3	0	11	0	0	0	20530	5	0	1.21248589976	1
3	0	11	0	0	0	20827	104	1	1.48357721099	1
3	0	11	0	0	0	21043	10	0	2.32907120205	1
3	0	11	0	0	0	20317	114	1	1.50888564755	1
3	0	11	0	0	0	21136	44	0	3.31234776389	1
3	0	11	0	0	0	20326	104	1	3.73855433677	0
3	0	11	0	0	0	20968	13	0	1.45070744939	1
3	0	11	0	0	0	20806	48	0	1.03545666311	1
3	0	11	0	0	0	20263	127	1	0.930136227544	1
3	0	11	0	0	0	20494	61	0	1.89965945139	1
3	0	11	0	0	0	20830	25	0	0.887335323754	1
3	0	11	0	0	0	21187	18	0	2.26672685874	1
3	0	11	0	0	0	21664	110	1	0.756986511828	0
3	0	11	0	0	0	21406	120	1	0.679557351235	1
3	0	11	0	0	0	20425	125	1	0.869218568256	1
3	0	11	0	0	0	21124	74	1	1.18092000709	1
3	0	11	0	0	0	20461	87	1	0.959397405142	1
3	0	11	0	0	0	20836	101	1	1.00288641262	1
3	0	11	0	0	0	20440	109	1	1.61525169815	1
3	0	11	0	0	0	21292	88	1	0.849925001996	1
3	0	11	0	0	0	21658	10	0	2.70888570282	1
3	0	11	0	0	0	20956	7	0	1.73455641324	1
3	0	11	0	0	0	20794	37	0	2.00399455119	1
3	0	11	0	0	0	20605	79	1	1.06812320783	1
3	0	11	0	0	0	20656	33	0	1.67052226621	1
3	0	11	0	0	0	21049	20	0	1.20535950595	1
3	0	11	0	0	0	20494	78	1	2.94612676494	1
3	0	11	0	0	0	20875	70	1	1.32175730396	1
3	0	11	0	0	0	21367	24	0	1.16869845121	1
3	0	11	0	0	0	20638	9	0	3	1
3	0	11	0	0	0	20791	90	1	1.2241321399	1
3	0	11	0	0	0	21700	1	0	8.85204983548	1
3	0	11	0	0	0	21082	3	0	4.38253202965	0
3	0	11	0	0	0	21397	112	1	1.0139055794	1
3	0	11	0	0	0	21382	48	0	1.65050634734	1
3	0	11	0	0	0	20428	58	0	0.889664148592	1
3	0	11	0	0	0	21448	104	1	1.3145006189	1
3	0	11	0	0	0	20743	127	1	2.16939500341	0
3	0	11	0	0	0	21586	48	0	1.57509724383	1
3	0	11	0	0	0	20302	11	0	1.70300884581	1
3	0	11	0	0	0	20542	34	0	1.21193287718	1
3	0	11	0	0	0	20248	45	0	1.45213878298	1
3	0	11	0	0	0	21088	121	1	1.83344415452	1
3	0	11	0	0	0	21022	112	1	0.867526590782	1
3	0	11	0	0	0	20290	66	1	0.861480566899	1
3	0	11	0	0	0	21031	26	0	3.32583894715	1
3	0	11	0	0	0	20383	19	0	1.38056377722	1
3	0	11	0	0	0	20602	123	1	0.930949803304	1
3	0	11	0	0	0	20356	90	1	0.995435660257	1
3	0	11	0	0	0	21454	29	0	0.976962670158	1
3	0	11	0	0	0	20242	105	1	1.09038518536	0
3	0	11	0	0	0	20194	121	1	1.21943160684	1
3	0	11	0	0	0	21214	40	0	1.08620851592	1
3	0	11	0	0	0	21088	11	0	1.6200436028	1
3	0	11	0	0	0	20839	10	0	1.08068551134	1
3	0	11	0	0	0	21403	47	0	1.15041270394	0
3	0	11	0	0	0	21106	40	0	3.38391169939	1
3	0	11	0	0	0	20176	19	0	1.32444888988	1
3	0	11	0	0	0	20572	31	0	1.47851775829	1
3	0	11	0	0	0	21433	24	0	1.13082183069	1
3	0	11	0	0	0	20524	121	1	1.68166872967	1
3	0	11	0	0	0	20767	114	1	0.670758316979	1
3	0	11	0	0	0	21043	70	1	2.13116340229	1
3	0	11	0	0	0	20815	57	0	0.945534445276	1
3	0	11	0	0	0	20749	26	0	1.15408689432	1
3	0	11	0	0	0	20446	28	0	0.914817752069	1
3	0	11	0	0	0	21409	45	0	1.18585890315	1
3	0	11	0	0	0	20236	10	0	2.30440814701	1
3	0	11	0	0	0	20689	97	1	1.97980425331	1
3	0	11	0	0	0	21019	20	0	1.14750861396	1
3	0	11	0	0	0	20908	8	0	1.27468355218	1
3	0	11	0	0	0	20329	43	0	1.10027546736	1
3	0	11	0	0	0	20320	17	0	1.21835227787	1
3	0	11	0	0	0	21079	77	1	0.989659730234	1
3	0	11	0	0	0	21181	111	1	0.957091439715	1
3	0	11	0	0	0	20662	119	1	1.1264887936	1
3	0	11	0	0	0	20770	121	1	0.712340261429	1
3	0	11	0	0	0	20470	18	0	0.67213199897	1
3	0	11	0	0	0	21700	84	1	2.07822901181	1
3	0	11	0	0	0	20788	20	0	3.32611635328	1
3	0	11	0	0	0	20524	50	0	1.07286106152	1
3	0	11	0	0	0	20503	119	1	0.682902957943	1
3	0	11	0	0	0	21262	50	0	1.3706459407	1
3	0	11	0	0	0	21418	95	1	1.34663367938	1
3	0	11	0	0	0	21664	57	0	1.20171300083	1
3	0	11	0	0	0	20542	92	1	1.15552685358	1
3	0	11	0	0	0	20194	67	1	1.15094016881	1
3	0	11	0	0	0	20641	5	0	1.15570304069	1
3	0	11	0	0	0	21085	52	0	1.13236087643	1
3	0	11	0	0	0	21268	9	0	0.986198831866	1
3	0	11	0	0	0	20470	73	1	0.771714355113	1
3	0	11	0	0	0	20302	103	1	1.48000058468	1
3	0	11	0	0	0	20521	29	0	1.47209659706	1
3	0	11	0	0	0	20785	126	1	1.73390334887	1
3	0	11	0	0	0	21382	112	1	0.921473786288	1
3	0	11	0	0	0	21343	25	0	2.77316228152	1
3	0	11	0	0	0	21220	117	1	1.01115973129	1
3	0	11	0	0	0	20359	51	0	1.14095534587	1
3	0	11	0	0	0	20380	91	1	1.49081628242	1
3	0	11	0	0	0	20869	74	1	3.5617850746	1
3	0	11	0	0	0	21268	100	1	0.917294689894	1
3	0	11	0	0	0	20887	57	0	3.69244979817	1
3	0	11	0	0	0	20200	44	0	3.49690428281	1
3	0	11	0	0	0	21544	88	1	1.19732288362	1
3	0	11	0	0	0	20194	64	1	3.48159999751	1
3	0	11	0	0	0	20761	51	0	1.85744284026	1
3	0	11	0	0	0	20497	110	1	0.840451897559	1
3	0	11	0	0	0	20200	75	1	1.31434529345	1
3	0	11	0	0	0	20611	48	0	1.93800670527	1
3	0	11	0	0	0	20572	96	1	1.4476985756	1
3	0	11	0	0	0	21433	71	1	1.09813060133	1
3	0	11	0	0	0	20311	94	1	0.881110764512	1
3	0	11	0	0	0	21124	47	0	1.18374608526	1
3	0	11	0	0	0	20950	103	1	1.29317334274	1
3	0	11	0	0	0	20497	61	0	3.52941218547	0
3	0	11	0	0	0	21286	120	1	1.27325159171	1
3	0	11	0	0	0	21385	6	0	4.05610419822	1
3	0	11	0	0	0	20551	69	1	0.967128919796	1
3	0	11	0	0	0	20452	126	1	1.10463987261	1
3	0	11	0	0	0	20782	91	1	1.59910897832	1
3	0	11	0	0	0	21646	127	1	1.31837488877	1
3	0	11	0	0	0	20212	56	0	1.93743255138	1
3	0	11	0	0	0	20548	1	0	2.25610031463	1
3	0	11	0	0	0	20782	1	0	1.53270624897	1
3	0	11	0	0	0	21373	78	1	3.83190382402	1
3	0	11	0	0	0	21004	107	1	0.970320819775	1
3	0	11	0	0	0	20389	23	0	1.16461819799	1
3	0	11	0	0	0	20461	47	0	1.19186928	1
3	0	11	0	0	0	20623	102	1	0.836430501864	1
3	0	11	0	0	0	20983	89	1	1.845927891	1
3	0	11	0	0	0	20908	121	1	1.24645111931	1
3	0	11	0	0	0	20203	9	0	1.30387050646	1
3	0	11	0	0	0	21082	101	1	1.59803371503	1
3	0	11	0	0	0	21034	104	1	1.25852589741	1
3	0	11	0	0	0	20311	9	0	0.966091315746	1
3	0	11	0	0	0	20515	65	1	1.05225025735	1
3	0	11	0	0	0	20596	8	0	1.26276007431	1
3	0	11	0	0	0	20827	21	0	3.49620639359	1
3	0	11	0	0	0	20515	3	0	2.0927365406	1
3	0	11	0	0	0	20581	42	0	3.54763042896	1
3	0	11	0	0	0	21658	125	1	1.49571716028	1
3	0	11	0	0	0	21241	73	1	1.09969677085	1
3	0	11	0	0	0	20629	46	0	2.75966666459	1
3	0	11	0	0	0	21544	44	0	1.57777446041	1
3	0	11	0	0	0	21046	49	0	0.65816134851	1
3	0	11	0	0	0	20869	33	0	3.58831399911	1
3	0	11	0	0	0	21172	74	1	1.00552427593	1
3	0	11	0	0	0	20701	35	0	1.33244636269	1
3	0	11	0	0	0	20284	43	0	0.963760737457	1
3	0	11	0	0	0	20923	46	0	0.635247387903	1
3	0	11	0	0	0	20626	28	0	2.69758040188	1
3	0	11	0	0	0	21001	70	1	2.3540281147	1
3	0	11	0	0	0	20440	27	0	1.44169982201	1
3	0	11	0	0	0	20587	102	1	1.18537093594	1
3	0	11	0	0	0	20413	11	0	1.4202697029	1
3	0	11	0	0	0	20521	117	1	1.20379795929	1
3	0	11	0	0	0	21106	80	1	4.22229285497	1
3	0	11	0	0	0	20395	11	0	1.51880823537	1
3	0	11	0	0	0	21436	97	1	0.934964371389	1
3	0	11	0	0	0	21370	7	0	1.06853029629	1
3	0	11	0	0	0	20956	121	1	1.3713735235	1
3	1	11	0	0	0	20719	104	1	1.95946768841	0
3	1	11	0	0	0	21124	96	1	1.31048762055	1
3	1	11	0	0	0	20320	12	0	1.51278946699	0
3	1	11	0	0	0	21220	11	0	1.35565808298	1
3	1	11	0	0	0	21517	7	0	1.80754647152	1
3	1	11	0	0	0	21220	68	1	0.969663805436	1
3	1	11	0	0	0	20950	120	1	0.709643068956	1
3	1	11	0	0	0	21547	48	0	3.65260201717	1
3	1	11	0	0	0	21406	18	0	1.23673784456	1
3	1	11	0	0	0	20380	100	1	1.7280960895	1
3	1	11	0	0	0	21454	20	0	1.23225052016	1
3	1	11	0	0	0	18019	61	0	0.926836156174	1
3	1	11	0	0	0	20425	76	1	1.25440290106	1
3	1	11	0	0	0	20833	96	1	1.13039982833	1
3	1	11	0	0	0	20242	62	0	0.725249202189	0
3	1	11	0	0	0	20413	103	1	0.83406211999	1
3	1	11	0	0	0	20536	121	1	0.991521064385	1
3	1	11	0	0	0	21172	51	0	1.66563917166	1
3	1	11	0	0	0	20581	113	1	2.57600382662	1
3	1	11	0	0	0	20611	80	1	3.30924711854	1
3	1	11	0	0	0	21664	60	0	0.761137148918	1
3	1	11	0	0	0	20842	114	1	1.0012766725	1
3	1	11	0	0	0	20248	39	0	2.41763306359	1
3	1	11	0	0	0	21370	65	1	1.11621690547	1
3	1	11	0	0	0	20521	68	1	0.672930870449	1
3	1	11	0	0	0	20827	128	1	1.38782114878	1
3	1	11	0	0	0	21397	65	1	1.10909591342	1
3	1	11	0	0	0	20470	60	0	0.925081303554	1
3	1	11	0	0	0	20380	20	0	4.02025832403	1
3	1	11	0	0	0	20770	76	1	1.30374540105	1
3	1	11	0	0	0	20377	100	1	1.55903446217	1
3	1	11	0	0	0	21031	52	0	3.48846421426	1
3	1	11	0	0	0	21082	56	0	4.01245792775	1
3	1	11	0	0	0	20785	67	1	3.55857987319	1
3	1	11	0	0	0	20863	47	0	1.99658236351	1
3	1	11	0	0	0	21463	97	1	0.999529123876	1
3	1	11	0	0	0	20587	35	0	1.35788740367	1
3	1	11	0	0	0	21013	107	1	0.815421830182	0
3	1	11	0	0	0	21454	99	1	1.89281424648	1
3	1	11	0	0	0	20503	103	1	1.05657007971	1
3	1	11	0	0	0	20548	51	0	1.72154897109	1
3	1	11	0	0	0	20293	126	1	0.98707754221	1
3	1	11	0	0	0	21205	44	0	5.96158362879	1
3	1	11	0	0	0	20818	111	1	1.10165698155	1
3	1	11	0	0	0	20749	115	1	0.752268769049	1
3	1	11	0	0	0	21385	93	1	1.10037600182	1
3	1	11	0	0	0	20794	22	0	2.33789567641	1
3	1	11	0	0	0	20923	13	0	1.03646048779	1
3	1	11	0	0	0	20758	104	1	1.03953026841	1
3	1	11	0	0	0	21418	50	0	2.84399106793	1
3	1	11	0	0	0	20440	7	0	3	1
3	1	11	0	0	0	20356	13	0	1.49283797371	1
3	1	11	0	0	0	20194	32	0	2.28559828076	1
3	1	11	0	0	0	20383	95	1	0.919866431093	1
3	1	11	0	0	0	18019	68	1	1.77862650738	1
3	1	11	0	0	0	21547	80	1	3.31615480548	1
3	1	11	0	0	0	20248	100	1	2.25679297626	1
3	1	11	0	0	0	21403	75	1	1.51637971251	1
3	1	11	0	0	0	21544	99	1	3.67264912608	0
3	1	11	0	0	0	20800	81	1	1.02968980338	1
3	1	11	0	0	0	20701	58	0	1.01423102724	0
3	1	11	0	0	0	21001	18	0	1.94476768054	1
3	1	11	0	0	0	21439	41	0	1.3532925919	1
3	1	11	0	0	0	21448	49	0	1.05502024644	1
3	1	11	0	0	0	20290	88	1	0.950858527271	1
3	1	11	0	0	0	21382	121	1	0.754585210696	1
3	1	11	0	0	0	20602	35	0	1.2008816401	1
3	1	11	0	0	0	20764	128	1	1.26394612196	1
3	1	11	0	0	0	21022	56	0	0.981536667288	1
3	1	11	0	0	0	21262	36	0	1.98767501218	1
3	1	11	0	0	0	20887	68	1	3.3462713945	1
3	1	11	0	0	0	20515	108	1	1.39335730124	1
3	1	11	0	0	0	21061	117	1	1.57390187717	1
3	1	11	0	0	0	20221	2	0	1.85251012322	1
3	1	11	0	0	0	20767	77	1	1.06586998237	1
3	1	11	0	0	0	20683	29	0	1.47146739553	1
3	1	11	0	0	0	20689	108	1	1.63103303498	1
3	1	11	0	0	0	20335	125	1	1.15585838113	1
3	1	11	0	0	0	21049	73	1	1.18554344118	1
3	1	11	0	0	0	20956	92	1	0.737984312895	1
3	1	11	0	0	0	21130	52	0	3.51073993548	1
3	1	11	0	0	0	21211	76	1	1.02630684393	1
3	1	11	0	0	0	20764	61	0	1.38241126326	1
3	1	11	0	0	0	21382	61	0	1.01156601145	1
3	1	11	0	0	0	20605	126	1	1.07185029452	1
3	1	11	0	0	0	20752	113	1	1.42559199846	1
3	1	11	0	0	0	20656	1	0	3.13661959128	1
3	1	11	0	0	0	21328	31	0	1.5821987552	1
3	1	11	0	0	0	21463	56	0	1.23090253642	1
3	1	11	0	0	0	20815	44	0	1.41798506557	1
3	1	11	0	0	0	21043	99	1	1.12013636995	1
3	1	11	0	0	0	21061	41	0	1.53196923947	1
3	1	11	0	0	0	20683	116	1	1.41892316391	1
3	1	11	0	0	0	21268	94	1	1.03225684056	1
3	1	11	0	0	0	20194	89	1	1.75847458154	1
3	1	11	0	0	0	20875	17	0	1.30561706548	1
3	1	11	0	0	0	20959	34	0	1.25748475059	1
3	1	11	0	0	0	21700	93	1	2.01444401595	1
3	1	11	0	0	0	20521	20	0	1.45469703317	1
3	1	11	0	0	0	20497	88	1	2.07408241352	1
3	1	11	0	0	0	20842	64	1	1.17899290599	1
3	1	11	0	0	0	21211	56	0	1.15685268311	1
3	1	11	0	0	0	21631	105	1	1.30234402456	1
3	1	11	0	0	0	20203	78	1	0.900714339248	1
3	1	11	0	0	0	20827	3	0	3.64192124799	1
3	1	11	0	0	0	20968	112	1	0.961710057871	1
3	1	11	0	0	0	21181	37	0	0.87135580153	1
3	1	11	0	0	0	20200	88	1	1.86076332412	1
3	1	11	0	0	0	20923	73	1	0.719666437964	1
3	1	11	0	0	0	20626	64	1	1.33756783738	1
3	1	11	0	0	0	21085	113	1	0.812583097201	1
3	1	11	0	0	0	20461	19	0	3	1
3	1	11	0	0	0	20956	58	0	0.708517500265	1
3	1	11	0	0	0	21214	113	1	0.905304799729	1
3	1	11	0	0	0	21034	48	0	1.51811947577	1
3	1	11	0	0	0	21031	95	1	3.27859766146	1
3	1	11	0	0	0	21409	56	0	0.947104541297	1
3	1	11	0	0	0	21370	27	0	1.27200046029	1
3	1	11	0	0	0	21004	50	0	0.926836906792	1
3	1	11	0	0	0	20194	107	1	1.26591662572	1
3	1	11	0	0	0	20236	63	0	1.65287599404	1
3	1	11	0	0	0	20896	26	0	1.44637034521	1
3	1	11	0	0	0	20428	24	0	1.65111665387	1
3	1	11	0	0	0	20317	73	1	3.73462544434	1
3	1	11	0	0	0	21631	46	0	2.14566074	1
3	1	11	0	0	0	20863	105	1	0.949256386495	1
3	1	11	0	0	0	21019	66	1	2.83783979631	1
3	1	11	0	0	0	20389	52	0	0.950288143664	1
3	1	11	0	0	0	20452	125	1	1.28188991071	1
3	1	11	0	0	0	21328	69	1	1.31486938045	1
3	1	11	0	0	0	20383	64	1	1.5343210325	1
3	1	11	0	0	0	20917	102	1	1.04837033259	1
3	1	11	0	0	0	20791	113	1	1.51819349502	1
3	1	11	0	0	0	21517	92	1	1.25085105787	1
3	1	11	0	0	0	21661	35	0	1.96386992639	1
3	1	11	0	0	0	21082	106	1	2.09240842695	1
3	1	11	0	0	0	21568	113	1	1.22572313905	0
3	1	11	0	0	0	21172	77	1	1.13286502535	1
3	1	11	0	0	0	20896	83	1	1.54624805461	1
3	1	11	0	0	0	20212	126	1	1.08396098787	1
3	1	11	0	0	0	20656	111	1	0.910484199529	1
3	1	11	0	0	0	20605	35	0	1.00299840143	1
3	1	11	0	0	0	20761	88	1	1.15854014671	0
3	1	11	0	0	0	21046	64	1	1.12969303975	1
3	1	11	0	0	0	20176	25	0	2.62160375929	1
3	1	11	0	0	0	21397	59	0	0.762107358338	1
3	1	11	0	0	0	21085	29	0	1.2641868207	1
3	1	11	0	0	0	20209	115	1	1.06564108465	1
3	1	11	0	0	0	20305	72	1	1.2780755116	1
3	1	11	0	0	0	20908	128	1	1.50491543768	1
3	1	11	0	0	0	20203	45	0	1.29848427219	1
3	1	11	0	0	0	20743	79	1	1.20994653837	1
3	1	11	0	0	0	20200	12	0	3.711214744	1
3	1	11	0	0	0	20389	80	1	0.821023135461	1
3	1	11	0	0	0	21334	9	0	4.67070326957	1
3	1	11	0	0	0	21664	90	1	1.56714726893	1
3	1	11	0	0	0	20263	112	1	0.91228479932	1
3	1	11	0	0	0	20515	61	0	1.00137276428	1
3	1	11	0	0	0	20530	44	0	0.888358450702	1
3	1	11	0	0	0	21100	25	0	0.86580902591	1
3	1	11	0	0	0	20596	68	1	1.28655269225	1
3	1	11	0	0	0	20497	3	0	2.68647383125	1
3	1	11	0	0	0	20446	44	0	0.904373017353	1
3	1	11	0	0	0	20512	73	1	1.22934376576	1
3	1	11	0	0	0	20326	20	0	1.56939426076	1
3	1	11	0	0	0	21070	68	1	0.727389042144	1
3	1	11	0	0	0	20836	123	1	0.986584914521	1
3	1	11	0	0	0	20551	61	0	1.12510255302	1
3	1	11	0	0	0	20551	66	1	0.938254841529	1
3	1	11	0	0	0	20236	112	1	1.31769416653	1
3	1	11	0	0	0	21568	63	0	1.01192876579	1
3	1	11	0	0	0	20932	126	1	0.875894756484	1
3	1	11	0	0	0	20413	46	0	0.99897803999	1
3	1	11	0	0	0	21658	122	1	1.43418247864	1
3	1	11	0	0	0	21286	47	0	1.33728605494	1
3	1	11	0	0	0	21148	127	1	0.90147287181	1
3	1	11	0	0	0	21079	32	0	2.1275276094	1
3	1	11	0	0	0	21586	104	1	2.88133810997	1
3	1	11	0	0	0	20893	89	1	0.783204719482	1
3	1	11	0	0	0	20395	60	0	1.06234092181	1
3	1	11	0	0	0	21439	94	1	1.39728058717	1
3	1	11	0	0	0	21367	56	0	1.2385563227	1
3	1	11	0	0	0	20629	127	1	1.90113641311	1
3	1	11	0	0	0	21088	58	0	1.54633248222	1
3	1	11	0	0	0	21124	40	0	1.1939793059	1
3	1	11	0	0	0	21418	75	1	1.19627726738	1
3	1	11	0	0	0	20641	119	1	1.24728104522	1
3	1	11	0	0	0	20377	13	0	2.6476486669	1
3	1	11	0	0	0	20311	104	1	1.19396175434	1
3	1	11	0	0	0	20761	12	0	1.91928112635	1
3	1	11	0	0	0	21001	89	1	1.8841889034	1
3	1	11	0	0	0	21106	92	1	3.47632814784	1
3	1	11	0	0	0	20752	29	0	3.38676361736	1
3	1	11	0	0	0	20530	119	1	0.717463707919	1
3	1	11	0	0	0	20194	60	0	2.14339922497	1
3	1	11	0	0	0	21646	29	0	0.877756500788	1
3	1	11	0	0	0	21133	79	1	3.29311092312	1
3	1	11	0	0	0	20770	2	0	3.04112135	1
3	1	11	0	0	0	20782	115	1	1.00933006988	1
3	1	11	0	0	0	21532	71	1	1.59593893158	1
3	1	11	0	0	0	21049	32	0	1.0282533493	1
3	1	11	0	0	0	20209	48	0	1.13096619094	1
3	1	11	0	0	0	20245	9	0	3.96434257477	1
3	1	11	0	0	0	20980	75	1	2.05072992928	1
3	1	11	0	0	0	20791	21	0	1.79246092219	1
3	1	11	0	0	0	21013	42	0	2.22059513676	0
3	1	11	0	0	0	20221	118	1	1.65357438312	1
3	1	11	0	0	0	20326	101	1	1.78784882799	1
3	1	11	0	0	0	21346	48	0	1.25789922186	1
3	1	11	0	0	0	19756	54	0	1.17188388309	1
3	1	11	0	0	0	20395	89	1	0.794451390185	1
3	1	11	0	0	0	21700	17	0	3.65324969366	0
3	1	11	0	0	0	20806	50	0	1.30416528011	1
3	1	11	0	0	0	20494	100	1	1.04324220937	1
3	1	11	0	0	0	21241	106	1	0.779260058658	1
3	1	11	0	0	0	20767	64	1	0.905794595401	1
3	1	11	0	0	0	21079	72	1	1.44516746025	1
3	1	11	0	0	0	21070	40	0	0.743604703599	1
3	1	11	0	0	0	21133	19	0	3.58470538475	1
3	1	11	0	0	0	21268	18	0	1.21609234367	1
3	1	11	0	0	0	20623	99	1	1.2908279193	1
3	1	11	0	0	0	20977	100	1	1.34136695693	1
3	1	11	0	0	0	21661	122	1	1.13337241596	1
3	1	11	0	0	0	20536	21	0	1.7812665999	1
3	1	11	0	0	0	20359	56	0	0.785871032353	1
3	1	11	0	0	0	21409	121	1	1.12706149817	1
3	1	11	0	0	0	19756	112	1	1.42354154097	1
3	1	11	0	0	0	20830	120	1	1.08315637246	0
3	1	11	0	0	0	20788	11	0	3.27544862505	1
3	1	11	0	0	0	20662	109	1	1.61757165973	1
3	1	11	0	0	0	345	72	1	2.99780774458	1
3	1	11	0	0	0	20482	45	0	1.52088580234	1
3	1	11	0	0	0	20815	102	1	1.30236612044	1
3	1	11	0	0	0	20359	105	1	0.719713377577	1
3	1	11	0	0	0	21658	60	0	1.21806841472	1
3	1	11	0	0	0	20437	46	0	1.13881798919	1
3	1	11	0	0	0	21004	127	1	0.806376711713	1
3	1	11	0	0	0	20293	52	0	1.54036374832	1
3	1	11	0	0	0	21373	19	0	4.28003734482	0
3	1	11	0	0	0	20833	43	0	1.27376795278	1
3	1	11	0	0	0	20806	77	1	0.855727921031	1
3	1	11	0	0	0	21130	92	1	3.29138817868	1
3	1	11	0	0	0	20689	27	0	1.1306119339	1
3	1	11	0	0	0	20599	110	1	1.34425816517	1
3	1	11	0	0	0	21343	91	1	1.32483579026	1
3	1	11	0	0	0	21433	8	0	1.35392214825	1
3	1	11	0	0	0	20284	33	0	0.968205624216	1
3	1	11	0	0	0	20932	53	0	0.0734623997014	0
3	1	11	0	0	0	21007	89	1	0.922263862238	1
3	1	11	0	0	0	20428	107	1	1.53688269925	1
3	1	11	0	0	0	21136	17	0	3.3726223798	1
3	1	11	0	0	0	21205	89	1	2.16365335572	1
3	1	11	0	0	0	21136	88	1	0.828713068358	1
3	1	11	0	0	0	20482	67	1	1.02258730667	1
3	1	11	0	0	0	20875	95	1	1.2889714435	1
3	1	11	0	0	0	20962	26	0	1.19471552541	1
3	1	11	0	0	0	21448	81	1	0.906006133024	1
3	1	11	0	0	0	21148	8	0	1.2524395732	1
3	1	11	0	0	0	20470	119	1	1.22725218704	1
3	1	11	0	0	0	20542	91	1	0.97484122598	1
3	1	11	0	0	0	20782	30	0	0.712818894011	1
3	1	11	0	0	0	20788	127	1	1.87132625071	1
3	1	11	0	0	0	20638	120	1	1.57274593287	1
3	1	11	0	0	0	20335	38	0	3.30765508321	1
3	1	11	0	0	0	20662	64	1	2.10241027741	1
3	1	11	0	0	0	20983	7	0	1.28816636137	1
3	1	11	0	0	0	20317	11	0	2.62579173418	1
3	1	11	0	0	0	20830	39	0	1.47056509299	1
3	1	11	0	0	0	21214	49	0	0.789782265914	1
3	1	11	0	0	0	20329	76	1	1.2213694494	1
3	1	11	0	0	0	20602	127	1	0.784452867181	1
3	1	11	0	0	0	20983	95	1	1.3042585549	0
3	1	11	0	0	0	20494	39	0	3.59844995957	1
3	1	11	0	0	0	20302	28	0	1.24308869233	1
3	1	11	0	0	0	20638	13	0	3	1
3	1	11	0	0	0	21007	37	0	1.56769629812	1
3	1	11	0	0	0	20818	4	0	3.95873065932	0
3	1	11	0	0	0	21292	61	0	1.03493230587	1
3	1	11	0	0	0	20758	28	0	1.47995370859	1
3	1	11	0	0	0	20224	26	0	3.2930739135	1
3	1	11	0	0	0	21544	22	0	2.07919885551	1
3	1	11	0	0	0	20626	110	1	0.989711109936	1
3	1	11	0	0	0	21034	93	1	1.19900229522	1
3	1	11	0	0	0	21169	106	1	1.01256045108	1
3	1	11	0	0	0	21346	125	1	0.987451871941	1
3	1	11	0	0	0	21043	8	0	2.55691738216	1
3	1	11	0	0	0	20548	92	1	1.56167898922	1
3	1	11	0	0	0	20623	59	0	1.13170762049	1
3	1	11	0	0	0	21385	26	0	2.32455176789	1
3	1	11	0	0	0	20452	27	0	1.59407443576	1
3	1	11	0	0	0	20176	100	1	1.52410565415	1
3	1	11	0	0	0	20596	1	0	3.39988455138	1
3	1	11	0	0	0	21532	1	0	1.71058465328	1
3	1	11	0	0	0	20968	15	0	1.37349091822	1
3	1	11	0	0	0	20587	92	1	0.965185763427	1
3	1	11	0	0	0	20242	109	1	1.21605194564	1
3	1	11	0	0	0	20224	123	1	1.25044909155	1
3	1	11	0	0	0	20977	14	0	1.53871182738	1
3	1	11	0	0	0	20869	30	0	3.40130402207	1
3	1	11	0	0	0	20719	57	0	1.12887096824	1
3	1	11	0	0	0	21394	111	1	0.821898986129	1
3	1	11	0	0	0	20425	58	0	1.57456661421	1
3	1	11	0	0	0	21436	12	0	1.43861836067	1
3	1	11	0	0	0	21187	77	1	0.81516224334	1
3	1	11	0	0	0	21343	28	0	1.33281551284	1
3	1	11	0	0	0	20512	50	0	1.78620845373	1
3	1	11	0	0	0	21466	29	0	1.0005766037	1
3	1	11	0	0	0	20290	7	0	1.6684100529	1
3	1	11	0	0	0	20869	106	1	1.2013875606	1
3	1	11	0	0	0	20356	103	1	1.44252822622	1
3	1	11	0	0	0	20872	49	0	0.906666310038	1
3	1	11	0	0	0	20572	81	1	0.7613584624	1
3	1	11	0	0	0	20320	82	1	1.42266091452	1
3	1	11	0	0	0	21367	92	1	1.74925141507	1
3	1	11	0	0	0	20263	53	0	0.823288276621	1
3	1	11	0	0	0	20524	118	1	1.18292394678	1
3	1	11	0	0	0	20893	46	0	3.06859032313	1
3	1	11	0	0	0	20980	26	0	2.68202358664	1
3	1	11	0	0	0	20749	35	0	1.33474404429	1
3	1	11	0	0	0	20305	40	0	1.19023387448	1
3	1	11	0	0	0	20887	25	0	3.46064917547	1
3	1	11	0	0	0	21373	110	1	1.99578315745	1
3	1	11	0	0	0	21100	70	1	0.970799991292	1
3	1	11	0	0	0	20872	101	1	0.726776209513	1
3	1	11	0	0	0	21088	79	1	1.24381614672	1
3	1	11	0	0	0	20908	59	0	1.02765116409	1
3	1	11	0	0	0	20461	69	1	0.935473808382	1
3	1	11	0	0	0	20302	79	1	1.10286062252	1
3	1	11	0	0	0	21394	20	0	2.36117279343	1
3	1	11	0	0	0	20794	125	1	0.970074454652	1
3	1	11	0	0	0	20599	49	0	1.2384142541	1
3	1	11	0	0	0	21046	89	1	0.743839024693	1
3	1	11	0	0	0	21406	84	1	1.10887950411	1
3	1	11	0	0	0	20950	39	0	1.68193705432	1
3	1	11	0	0	0	20572	33	0	1.24199415314	1
3	1	11	0	0	0	21403	2	0	3.08153126536	1
3	1	11	0	0	0	20641	54	0	1.14320346832	1
3	1	11	0	0	0	20611	22	0	3.97860439512	1
3	1	11	0	0	0	20839	90	1	1.29758631092	1
3	1	11	0	0	0	21241	28	0	2.90486939376	1
3	1	11	0	0	0	20245	105	1	1.09304619871	1
3	1	11	0	0	0	20284	96	1	0.772997903823	0
3	1	11	0	0	0	20701	119	1	0.598597889744	1
3	1	11	0	0	0	20440	79	1	0.919294188409	1
3	1	11	0	0	0	21292	85	1	0.753692442569	1
3	1	11	0	0	0	20329	41	0	1.56010068228	1
3	1	11	0	0	0	20212	64	1	1.08325283557	1
3	1	11	0	0	0	20437	111	1	0.982469158764	1
3	1	11	0	0	0	345	12	0	1.61269169406	1
3	1	11	0	0	0	20743	19	0	1.77779056351	1
3	1	11	0	0	0	20524	49	0	1.16415384807	1
3	1	11	0	0	0	21433	124	1	1.16307983501	1
3	1	11	0	0	0	20785	42	0	2.91973741258	0
3	1	11	0	0	0	20629	42	0	2.29797100187	1
3	1	11	0	0	0	20503	51	0	0.767272291869	1
3	1	11	0	0	0	20836	15	0	2.13206247415	1
3	1	11	0	0	0	20839	8	0	1.08526844166	1
3	1	11	0	0	0	21181	124	1	1.06666565073	1
3	1	11	0	0	0	21019	12	0	2.77816172636	1
3	1	11	0	0	0	20917	7	0	2.54538592639	1
3	1	11	0	0	0	20581	14	0	3.76344253898	1
3	1	11	0	0	0	21022	83	1	1.163584624	1
3	1	11	0	0	0	21106	30	0	3.48339636373	1
3	1	11	0	0	0	21586	19	0	2.69475746345	1
3	1	11	0	0	0	21334	110	1	1.55196413521	1
3	1	11	0	0	0	20446	97	1	0.860739876844	1
3	1	11	0	0	0	21436	94	1	1.57070998767	1
3	1	11	0	0	0	20311	10	0	1.10747002445	1
3	1	11	0	0	0	20959	79	1	2.35896355351	1
3	1	11	0	0	0	20542	46	0	1.39836394573	1
3	1	11	0	0	0	21187	19	0	4.15546504283	1
3	1	11	0	0	0	21646	66	1	3.62037631136	1
3	1	11	0	0	0	21286	123	1	1.1860876889	1
3	1	11	0	0	0	21466	99	1	0.950711268964	1
3	1	11	0	0	0	20800	23	0	1.01310793748	1
3	1	11	0	0	0	21262	101	1	0.943184076477	1
3	1	11	0	0	0	20962	104	1	0.890963510508	1
3	1	11	0	0	0	21169	41	0	1.27373616428	1
3	2	11	0	0	0	20542	38	0	3.11948209549	1
3	2	11	0	0	0	20977	26	0	1.82522242448	1
3	2	11	0	0	0	21532	31	0	2.19532905601	1
3	2	11	0	0	0	20524	98	1	1.50760563293	1
3	2	11	0	0	0	20494	56	0	2.00918423835	1
3	2	11	0	0	0	20482	126	1	1.25982011513	1
3	2	11	0	0	0	21517	110	1	1.01449395256	1
3	2	11	0	0	0	20329	7	0	1.39778052371	1
3	2	11	0	0	0	21631	107	1	2.01710979315	1
3	2	11	0	0	0	20689	115	1	0.752691128262	1
3	2	11	0	0	0	20893	3	0	3.05599515338	1
3	2	11	0	0	0	21646	41	0	1.15314641446	1
3	2	11	0	0	0	21172	66	1	1.30618272907	1
3	2	11	0	0	0	20221	100	1	1.74056099123	1
3	2	11	0	0	0	20305	30	0	1.86543820364	1
3	2	11	0	0	0	20770	55	0	2.26276897814	1
3	2	11	0	0	0	20194	120	1	1.69794705447	1
3	2	11	0	0	0	20470	96	1	1.36918609985	1
3	2	11	0	0	0	20194	73	1	2.31095360424	1
3	2	11	0	0	0	20758	20	0	3.365931086	1
3	2	11	0	0	0	21136	8	0	3.715472103	1
3	2	11	0	0	0	20548	64	1	1.49570421405	1
3	2	11	0	0	0	21220	99	1	0.967244199789	1
3	2	11	0	0	0	20761	74	1	2.03024209287	1
3	2	11	0	0	0	21046	29	0	1.07818374075	1
3	2	11	0	0	0	21013	71	1	2.2062651671	1
3	2	11	0	0	0	20389	76	1	1.34282253275	1
3	2	11	0	0	0	20437	123	1	1.69740335552	1
3	2	11	0	0	0	20872	15	0	1.71444579701	1
3	2	11	0	0	0	21148	36	0	1.67724703997	1
3	2	11	0	0	0	20623	49	0	1.25492954242	1
3	2	11	0	0	0	21214	15	0	1.69421221065	1
3	2	11	0	0	0	20221	7	0	3.35275954942	1
3	2	11	0	0	0	21664	80	1	1.35622891015	1
3	2	11	0	0	0	20923	3	0	1.06842394675	1
3	2	11	0	0	0	21661	75	1	3	1
3	2	11	0	0	0	20335	86	1	3.68649186933	1
3	2	11	0	0	0	21664	52	0	0.901747211086	1
3	2	11	0	0	0	20176	109	1	1.83413652857	1
3	2	11	0	0	0	20596	34	0	1.20290780003	1
3	2	11	0	0	0	21079	61	0	1.7251717521	1
3	2	11	0	0	0	21406	109	1	0.760178218938	1
3	2	11	0	0	0	20512	62	0	2.06653560829	1
3	2	11	0	0	0	21082	13	0	3.73071798543	1
3	2	11	0	0	0	20623	88	1	1.6458610255	1
3	2	11	0	0	0	20785	125	1	1.04382915831	1
3	2	11	0	0	0	20329	90	1	1.44890293578	1
3	2	11	0	0	0	21085	93	1	3	0
3	2	11	0	0	0	21043	111	1	1.24432172835	1
3	2	11	0	0	0	20356	23	0	2.02486999127	0
3	2	11	0	0	0	21385	116	1	2.73295256282	1
3	2	11	0	0	0	20800	72	1	1.14173721302	1
3	2	11	0	0	0	20641	123	1	2.07080043167	1
3	2	11	0	0	0	20842	15	0	1.50712821773	1
3	2	11	0	0	0	19756	51	0	3.57552699836	1
3	2	11	0	0	0	21385	57	0	1.37802955144	1
3	2	11	0	0	0	20284	25	0	1.56944187001	1
3	2	11	0	0	0	20302	126	1	1.99961498019	1
3	2	11	0	0	0	21439	34	0	1.89270541768	1
3	2	11	0	0	0	20764	68	1	1.1374767137	1
3	2	11	0	0	0	20869	120	1	1.21694233447	1
3	2	11	0	0	0	21034	89	1	1.28399504879	1
3	2	11	0	0	0	21262	123	1	2.19261004553	1
3	2	11	0	0	0	20611	43	0	3.80271165461	1
3	2	11	0	0	0	20263	115	1	3	1
3	2	11	0	0	0	20203	13	0	2.92406495079	1
3	2	11	0	0	0	21544	66	1	1.54960937986	1
3	2	11	0	0	0	21034	43	0	1.61373803407	1
3	2	11	0	0	0	21439	103	1	2.52068171923	0
3	2	11	0	0	0	20413	42	0	1.03394953645	1
3	2	11	0	0	0	21019	118	1	1.29933237317	1
3	2	11	0	0	0	21031	13	0	4.01976812425	1
3	2	11	0	0	0	21586	42	0	1.75462147292	1
3	2	11	0	0	0	21700	124	1	2.48940156373	1
3	2	11	0	0	0	20596	82	1	1.62089277989	1
3	2	11	0	0	0	20212	11	0	1.32301977043	1
3	2	11	0	0	0	21403	82	1	1.82028500519	1
3	2	11	0	0	0	20194	6	0	2.11608425754	1
3	2	11	0	0	0	20767	63	0	1.01439785284	1
3	2	11	0	0	0	21370	3	0	2.49807831661	1
3	2	11	0	0	0	21070	26	0	1.59059839958	1
3	2	11	0	0	0	21367	40	0	1.09733376874	1
3	2	11	0	0	0	21661	13	0	3	1
3	2	11	0	0	0	20983	97	1	1.76171561325	1
3	2	11	0	0	0	20446	86	1	1.3048678236	1
3	2	11	0	0	0	20359	41	0	1.01636976034	1
3	2	11	0	0	0	20839	81	1	1.05494509254	1
3	2	11	0	0	0	20497	65	1	0.988575672407	1
3	2	11	0	0	0	20758	95	1	1.59684046474	1
3	2	11	0	0	0	20236	4	0	1.56494661645	1
3	2	11	0	0	0	20950	15	0	1.0832586157	1
3	2	11	0	0	0	20599	50	0	1.71246723421	1
3	2	11	0	0	0	21418	118	1	1.56954698978	1
3	2	11	0	0	0	20968	111	1	1.19897595328	1
3	2	11	0	0	0	20875	110	1	1.36352219644	1
3	2	11	0	0	0	20380	106	1	3.22039211686	1
3	2	11	0	0	0	345	46	0	1.86885591573	1
3	2	11	0	0	0	18019	36	0	1.63521584393	1
3	2	11	0	0	0	21106	5	0	4.09319333951	1
3	2	11	0	0	0	20872	85	1	1.86681779814	1
3	2	11	0	0	0	20320	59	0	2.19801241765	1
3	2	11	0	0	0	20551	93	1	1.15085385689	1
3	2	11	0	0	0	20629	107	1	1.71940392737	1
3	2	11	0	0	0	20311	112	1	1.01340094191	1
3	2	11	0	0	0	20626	73	1	0.803998867951	1
3	2	11	0	0	0	20641	10	0	1.82475500639	1
3	2	11	0	0	0	20389	45	0	1.36980478384	1
3	2	11	0	0	0	20791	60	0	2.50672300008	1
3	2	11	0	0	0	20833	119	1	1.9559986689	1
3	2	11	0	0	0	21568	125	1	2.64190345208	1
3	2	11	0	0	0	20452	107	1	1.67495607065	1
3	2	11	0	0	0	20830	5	0	2.38718821919	1
3	2	11	0	0	0	20263	40	0	1.03431672725	1
3	2	11	0	0	0	20446	5	0	1.36955153325	1
3	2	11	0	0	0	20767	100	1	0.871249078655	1
3	2	11	0	0	0	20719	65	1	1.23340227218	1
3	2	11	0	0	0	21211	83	1	1.3815434721	1
3	2	11	0	0	0	20908	109	1	1.64227307503	1
3	2	11	0	0	0	21130	21	0	3.99976363963	1
3	2	11	0	0	0	20317	84	1	2.04974295657	1
3	2	11	0	0	0	20875	15	0	2.00007308623	1
3	2	11	0	0	0	20440	9	0	1.39417537808	1
3	2	11	0	0	0	21646	118	1	2.99502777844	1
3	2	11	0	0	0	20572	98	1	1.05920663059	0
3	2	11	0	0	0	21454	106	1	1.1115317271	0
3	2	11	0	0	0	20245	67	1	1.9325050548	1
3	2	11	0	0	0	21448	126	1	1.06739763263	1
3	2	11	0	0	0	20461	7	0	1.63249072188	1
3	2	11	0	0	0	21394	64	1	2.01321764011	1
3	2	11	0	0	0	21043	25	0	2.05977754977	1
3	2	11	0	0	0	21001	123	1	2.0353016732	1
3	2	11	0	0	0	20836	107	1	0.936048591004	1
3	2	11	0	0	0	20794	78	1	1.78549440502	1
3	2	11	0	0	0	21211	59	0	2.8183068713	0
3	2	11	0	0	0	20380	48	0	2.36177586809	1
3	2	11	0	0	0	20656	77	1	1.62036909757	1
3	2	11	0	0	0	21367	65	1	1.34243453381	1
3	2	11	0	0	0	20425	48	0	1.40119426008	1
3	2	11	0	0	0	21004	126	1	0.811035513568	1
3	2	11	0	0	0	20785	23	0	3.47981142275	1
3	2	11	0	0	0	20359	69	1	0.899973253552	1
3	2	11	0	0	0	20383	86	1	1.38317307946	1
3	2	11	0	0	0	21205	74	1	3.50524102755	1
3	2	11	0	0	0	20395	78	1	1.24491945015	1
3	2	11	0	0	0	20521	96	1	1.86957947011	1
3	2	11	0	0	0	21286	110	1	1.28833531918	1
3	2	11	0	0	0	20437	51	0	1.02856890502	1
3	2	11	0	0	0	20638	100	1	1.40835290056	1
3	2	11	0	0	0	21346	44	0	1.47492986832	1
3	2	11	0	0	0	20224	113	1	3.73687309121	0
3	2	11	0	0	0	20551	51	0	1.40501677858	1
3	2	11	0	0	0	21181	97	1	0.890017444071	1
3	2	11	0	0	0	21022	113	1	1.02823412328	1
3	2	11	0	0	0	21292	70	1	4.33134499734	1
3	2	11	0	0	0	20413	82	1	1.44688140474	1
3	2	11	0	0	0	21007	56	0	1.08640786965	1
3	2	11	0	0	0	21343	60	0	1.56953971512	1
3	2	11	0	0	0	21436	90	1	1.03439262789	1
3	2	11	0	0	0	20791	71	1	1.12693554106	1
3	2	11	0	0	0	20770	96	1	1.06901981396	1
3	2	11	0	0	0	20980	46	0	1.40649161219	1
3	2	11	0	0	0	20752	57	0	3.42316242559	1
3	2	11	0	0	0	20932	97	1	1.27279871867	1
3	2	11	0	0	0	20290	26	0	1.28984913183	1
3	2	11	0	0	0	20827	121	1	2.64860593206	1
3	2	11	0	0	0	21079	117	1	1.53311386799	1
3	2	11	0	0	0	21130	72	1	3.9290318648	1
3	2	11	0	0	0	21031	124	1	1.5014562598	1
3	2	11	0	0	0	20587	62	0	2.2420870939	1
3	2	11	0	0	0	21292	6	0	3.1079094202	1
3	2	11	0	0	0	20176	60	0	1.47237272737	1
3	2	11	0	0	0	21433	67	1	1.79514396102	0
3	2	11	0	0	0	20782	22	0	1.11498689125	1
3	2	11	0	0	0	21409	84	1	1.28984443518	1
3	2	11	0	0	0	20536	67	1	3.86397813011	0
3	2	11	0	0	0	20242	45	0	2.67432583775	1
3	2	11	0	0	0	20896	14	0	2.55222542774	1
3	2	11	0	0	0	20626	24	0	2.17545134213	1
3	2	11	0	0	0	21409	6	0	1.90574830969	1
3	2	11	0	0	0	20683	68	1	3.27006992337	1
3	2	11	0	0	0	21136	112	1	3.75355943273	0
3	2	11	0	0	0	21586	120	1	1.90730618644	1
3	2	11	0	0	0	20503	29	0	1.3853265991	1
3	2	11	0	0	0	20788	21	0	3.52483843278	1
3	2	11	0	0	0	20200	57	0	3.42304527261	1
3	2	11	0	0	0	20209	125	1	3.16240012938	0
3	2	11	0	0	0	20959	68	1	1.54806801454	1
3	2	11	0	0	0	20440	127	1	1.14376166839	1
3	2	11	0	0	0	21106	101	1	3.41729002482	1
3	2	11	0	0	0	21394	127	1	2.42875567581	1
3	2	11	0	0	0	21700	53	0	2.09295510951	1
3	2	11	0	0	0	20497	47	0	1.17368871677	1
3	2	11	0	0	0	20572	16	0	2.68246065808	1
3	2	11	0	0	0	21262	12	0	2.3512696168	1
3	2	11	0	0	0	20605	61	0	2.94879174468	1
3	2	11	0	0	0	21397	123	1	1.20718635317	1
3	2	11	0	0	0	21124	26	0	1.4036710715	1
3	2	11	0	0	0	20602	29	0	1.77451902129	1
3	2	11	0	0	0	21019	1	0	3.109359309	1
3	2	11	0	0	0	20515	46	0	2.04865942446	1
3	2	11	0	0	0	20203	67	1	1.03075244626	1
3	2	11	0	0	0	21049	89	1	1.67529750066	1
3	2	11	0	0	0	21448	41	0	1.64312336334	1
3	2	11	0	0	0	20893	92	1	1.42538763758	1
3	2	11	0	0	0	20932	57	0	1.09496423462	0
3	2	11	0	0	0	21346	101	1	1.20375912023	1
3	2	11	0	0	0	21205	58	0	4.03674068545	1
3	2	11	0	0	0	21631	21	0	2.04702448521	1
3	2	11	0	0	0	20428	120	1	1.59678672392	1
3	2	11	0	0	0	20452	57	0	1.49231539564	1
3	2	11	0	0	0	21547	123	1	3.31516861096	1
3	2	11	0	0	0	21124	81	1	1.77462998498	1
3	2	11	0	0	0	20752	90	1	3.3056957498	1
3	2	11	0	0	0	21397	24	0	0.999398519623	1
3	2	11	0	0	0	21172	44	0	2.38241070793	1
3	2	11	0	0	0	20782	107	1	1.36536460358	1
3	2	11	0	0	0	21022	54	0	1.47339957703	1
3	2	11	0	0	0	20956	12	0	1.30547680212	1
3	2	11	0	0	0	20815	63	0	1.37191880301	1
3	2	11	0	0	0	20764	50	0	1.27034219586	1
3	2	11	0	0	0	20521	8	0	3	1
3	2	11	0	0	0	21466	116	1	1.74024189987	0
3	2	11	0	0	0	20662	73	1	1.85991648419	1
3	2	11	0	0	0	20326	46	0	1.96690841914	1
3	2	11	0	0	0	21403	26	0	1.730202029	1
3	2	11	0	0	0	20761	3	0	2.11723168893	1
3	2	11	0	0	0	20605	106	1	2.04147192556	1
3	2	11	0	0	0	20980	110	1	1.27533479713	1
3	2	11	0	0	0	20836	14	0	2.75861803005	1
3	2	11	0	0	0	20683	35	0	1.58080656027	1
3	2	11	0	0	0	20284	113	1	1.39194123245	1
3	2	11	0	0	0	21568	59	0	1.28355622404	1
3	2	11	0	0	0	20968	49	0	3.9341414115	1
3	2	11	0	0	0	345	127	1	1.41813703385	1
3	2	11	0	0	0	21268	124	1	1.30156528933	1
3	2	11	0	0	0	20494	96	1	1.42554238975	1
3	2	11	0	0	0	21004	62	0	1.34070738526	1
3	2	11	0	0	0	20524	19	0	1.69141221255	1
3	2	11	0	0	0	20833	44	0	1.21647674614	1
3	2	11	0	0	0	20869	36	0	3.47124498839	1
3	2	11	0	0	0	21220	31	0	1.13211451141	1
3	2	11	0	0	0	20896	88	1	1.46149152239	1
3	2	11	0	0	0	21241	69	1	1.08740152828	1
3	2	11	0	0	0	20515	122	1	0.97068492043	1
3	2	11	0	0	0	20788	87	1	0.894661284201	1
3	2	11	0	0	0	20959	36	0	1.48759847619	1
3	2	11	0	0	0	20536	18	0	1.87963040138	1
3	2	11	0	0	0	20800	61	0	1.09755985296	1
3	2	11	0	0	0	20377	8	0	3.33854749473	1
3	2	11	0	0	0	20530	19	0	1.27872273526	1
3	2	11	0	0	0	21085	64	1	1.17253583657	0
3	2	11	0	0	0	21286	41	0	1.54352425766	1
3	2	11	0	0	0	21187	94	1	2.37780019861	1
3	2	11	0	0	0	21088	21	0	1.53877943267	1
3	2	11	0	0	0	20335	57	0	3.61044983562	1
3	2	11	0	0	0	20818	13	0	3.58107658392	1
3	2	11	0	0	0	21658	55	0	1.27097646009	1
3	2	11	0	0	0	21061	100	1	1.98767376818	1
3	2	11	0	0	0	20383	2	0	2.10207005681	1
3	2	11	0	0	0	20842	97	1	1.50936122834	1
3	2	11	0	0	0	20503	108	1	0.943531929054	1
3	2	11	0	0	0	19756	79	1	3.78936486512	0
3	2	11	0	0	0	20224	19	0	3.27534661533	1
3	2	11	0	0	0	20923	117	1	0.72926605031	1
3	2	11	0	0	0	20248	102	1	1.73170231823	1
3	2	11	0	0	0	21328	44	0	2.62036449567	1
3	2	11	0	0	0	21241	61	0	1.20473690594	1
3	2	11	0	0	0	21082	113	1	1.45253509624	1
3	2	11	0	0	0	21334	68	1	1.95436258518	1
3	2	11	0	0	0	21466	57	0	1.63289066922	1
3	2	11	0	0	0	21544	28	0	3.65556104995	1
3	2	11	0	0	0	20863	23	0	1.99506185894	1
3	2	11	0	0	0	20530	128	1	0.981897889855	1
3	2	11	0	0	0	20806	85	1	1.06953433332	1
3	2	11	0	0	0	21148	76	1	1.73524943406	1
3	2	11	0	0	0	20290	110	1	1.43007442332	0
3	2	11	0	0	0	20428	30	0	1.29337347337	1
3	2	11	0	0	0	20581	37	0	3.49049083294	1
3	2	11	0	0	0	18019	91	1	1.56557892776	1
3	2	11	0	0	0	21214	88	1	1.03439302853	1
3	2	11	0	0	0	20320	114	1	1.04124545955	1
3	2	11	0	0	0	20830	117	1	1.08629066368	1
3	2	11	0	0	0	21382	84	1	1.41834202464	1
3	2	11	0	0	0	20701	79	1	3.30156068891	1
3	2	11	0	0	0	20293	73	1	0.95888798007	1
3	2	11	0	0	0	20815	89	1	1.98223543645	1
3	2	11	0	0	0	20356	94	1	1.47172214877	1
3	2	11	0	0	0	21001	39	0	3.81790414878	1
3	2	11	0	0	0	20950	128	1	0.848706195327	1
3	2	11	0	0	0	21013	20	0	5.37874417379	1
3	2	11	0	0	0	20917	18	0	3.40688378979	1
3	2	11	0	0	0	21382	64	1	1.59097566217	1
3	2	11	0	0	0	20305	92	1	1.52560894445	1
3	2	11	0	0	0	20983	46	0	2.11290255364	1
3	2	11	0	0	0	21328	114	1	2.52965858155	1
3	2	11	0	0	0	21406	34	0	1.39877731061	1
3	2	11	0	0	0	20212	67	1	1.14478215842	1
3	2	11	0	0	0	20887	61	0	4.08892348659	1
3	2	11	0	0	0	21547	44	0	3.9300072464	1
3	2	11	0	0	0	20749	70	1	0.890515954468	1
3	2	11	0	0	0	20962	43	0	1.6330213885	1
3	2	11	0	0	0	20245	51	0	1.32859520357	1
3	2	11	0	0	0	20311	28	0	1.13733998347	1
3	2	11	0	0	0	20956	125	1	0.89619142994	1
3	2	11	0	0	0	21061	3	0	4.68713408735	1
3	2	11	0	0	0	21169	5	0	1.41080950796	1
3	2	11	0	0	0	20689	37	0	2.23968146844	1
3	2	11	0	0	0	20194	47	0	3.89376714416	1
3	2	11	0	0	0	20602	122	1	1.58285591305	1
3	2	11	0	0	0	20200	113	1	1.64553944909	1
3	2	11	0	0	0	20377	66	1	1.51480993092	1
3	2	11	0	0	0	21181	14	0	0.826476113999	1
3	2	11	0	0	0	21007	91	1	1.05307381064	1
3	2	11	0	0	0	21463	54	0	2.0195245644	1
3	2	11	0	0	0	21133	62	0	3.89642437286	1
3	2	11	0	0	0	21049	37	0	1.98586912677	1
3	2	11	0	0	0	20908	7	0	2.90717053661	1
3	2	11	0	0	0	20701	52	0	1.60975157669	1
3	2	11	0	0	0	21334	44	0	3.60673351143	1
3	2	11	0	0	0	21046	100	1	1.77313709025	1
3	2	11	0	0	0	21070	71	1	1.83881806675	1
3	2	11	0	0	0	21169	75	1	1.34211655745	1
3	2	11	0	0	0	20470	6	0	1.01147781984	1
3	2	11	0	0	0	21268	55	0	3.1686982565	0
3	2	11	0	0	0	20395	56	0	1.27004447347	1
3	2	11	0	0	0	20977	97	1	3	1
3	2	11	0	0	0	21436	15	0	1.45364641601	1
3	2	11	0	0	0	20209	37	0	1.02204913215	1
3	2	11	0	0	0	20512	128	1	3	1
3	2	11	0	0	0	21517	55	0	0.866902510101	1
3	2	11	0	0	0	21433	7	0	1.73917489447	1
3	2	11	0	0	0	20806	13	0	1.51092278075	1
3	2	11	0	0	0	20662	14	0	2.62810552463	1
3	2	11	0	0	0	20302	35	0	2.23607934145	1
3	2	11	0	0	0	20917	112	1	1.31553284526	1
3	2	11	0	0	0	21373	34	0	3.67323000063	1
3	2	11	0	0	0	21454	5	0	1.14634803243	1
3	2	11	0	0	0	20839	38	0	0.927788369136	1
3	2	11	0	0	0	20482	44	0	3.43867400222	1
3	2	11	0	0	0	20542	100	1	1.37477013105	1
3	2	11	0	0	0	20248	44	0	1.44204448619	1
3	2	11	0	0	0	20638	36	0	2.00005566942	1
3	2	11	0	0	0	20425	127	1	1.12729444109	0
3	2	11	0	0	0	21658	126	1	1.57580449028	1
3	2	11	0	0	0	20587	96	1	1.5274614509	1
3	2	11	0	0	0	20242	67	1	0.88962296924	1
3	2	11	0	0	0	20611	104	1	1.33979343032	1
3	2	11	0	0	0	20326	106	1	3.74688515617	1
3	2	11	0	0	0	21088	100	1	1.13031514062	1
3	2	11	0	0	0	20962	110	1	0.777889289078	1
3	2	11	0	0	0	20887	93	1	3.30939664505	1
3	2	11	0	0	0	21100	112	1	1.5832714957	1
3	2	11	0	0	0	20317	33	0	2.83188458082	1
3	2	11	0	0	0	20548	120	1	1.27027808776	1
3	2	11	0	0	0	20719	25	0	1.18476306287	1
3	2	11	0	0	0	20818	123	1	3.17507007244	1
3	2	11	0	0	0	21370	86	1	1.45657661076	1
3	2	11	0	0	0	20236	78	1	2.08394543775	1
3	2	11	0	0	0	21343	99	1	1.58810319089	1
3	2	11	0	0	0	20863	111	1	1.7782818827	1
3	2	11	0	0	0	20599	82	1	1.58056962395	1
3	2	11	0	0	0	21418	27	0	3	0
3	2	11	0	0	0	20656	9	0	1.85178126584	1
3	2	11	0	0	0	21133	73	1	3.25039279961	1
3	2	11	0	0	0	21373	76	1	3.63436003607	0
3	2	11	0	0	0	21100	59	0	1.31075228354	1
3	2	11	0	0	0	20743	99	1	0.715869614573	1
3	2	11	0	0	0	20293	31	0	2.13469821889	1
3	2	11	0	0	0	20749	9	0	1.59942868694	1
3	2	11	0	0	0	21187	6	0	1.58758490363	1
3	2	11	0	0	0	20629	14	0	4.25095914013	0
3	2	11	0	0	0	20581	88	1	3.5891332602	1
3	2	11	0	0	0	20827	34	0	1.51087699547	1
3	2	11	0	0	0	20461	116	1	1.09570682732	1
3	2	11	0	0	0	21532	85	1	1.98505696008	1
3	2	11	0	0	0	21463	105	1	1.33780634551	1
3	2	11	0	0	0	20743	18	0	1.64838511036	1
3	2	11	0	0	0	20794	26	0	2.09429523105	1
3	3	11	0	0	0	20830	92	1	0.914632394104	0
3	3	11	0	0	0	20923	45	0	0.900574577154	1
3	3	11	0	0	0	20719	52	0	2.09650837685	0
3	3	11	0	0	0	21082	90	1	2.20411955082	1
3	3	11	0	0	0	21517	80	1	1.49614450412	1
3	3	11	0	0	0	21463	11	0	2.89877904993	1
3	3	11	0	0	0	20602	4	0	3.40513676338	1
3	3	11	0	0	0	21082	51	0	3.68242920883	1
3	3	11	0	0	0	20521	94	1	2.91876440206	1
3	3	11	0	0	0	21436	78	1	2.14194528393	1
3	3	11	0	0	0	21061	109	1	4.74932380508	1
3	3	11	0	0	0	21211	114	1	1.67363446904	1
3	3	11	0	0	0	21418	89	1	2.41215688348	1
3	3	11	0	0	0	21373	100	1	2.14883348743	1
3	3	11	0	0	0	20203	82	1	1.49898473574	1
3	3	11	0	0	0	20446	38	0	2.0405849972	1
3	3	11	0	0	0	20806	119	1	3	1
3	3	11	0	0	0	20389	88	1	2.68993845263	1
3	3	11	0	0	0	20377	63	0	4.739117251	1
3	3	11	0	0	0	20788	108	1	1.81623944915	1
3	3	11	0	0	0	20311	38	0	2.3765839152	1
3	3	11	0	0	0	345	122	1	1.94102276226	1
3	3	11	0	0	0	20317	70	1	4.13712590307	1
3	3	11	0	0	0	20872	126	1	1.55153232885	1
3	3	11	0	0	0	21085	53	0	3	1
3	3	11	0	0	0	21346	39	0	3	0
3	3	11	0	0	0	21148	5	0	3.41271075403	1
3	3	11	0	0	0	20875	119	1	3.29403025459	1
3	3	11	0	0	0	20377	97	1	4.1566241941	1
3	3	11	0	0	0	20209	13	0	2.02419131619	1
3	3	11	0	0	0	20524	9	0	2.86794811189	1
3	3	11	0	0	0	21169	55	0	3.58405366656	0
3	3	11	0	0	0	20389	42	0	3.38549422935	1
3	3	11	0	0	0	20461	91	1	3	1
3	3	11	0	0	0	21286	98	1	3.99925666814	0
3	3	11	0	0	0	20791	27	0	1.58832050955	1
3	3	11	0	0	0	20917	117	1	3.74701061772	1
3	3	11	0	0	0	21205	40	0	4.97391211047	0
3	3	11	0	0	0	21439	55	0	3.24953318405	1
3	3	11	0	0	0	20968	70	1	4.06182752809	0
3	3	11	0	0	0	20983	96	1	2.81423364361	1
3	3	11	0	0	0	20827	15	0	3.57836014692	1
3	3	11	0	0	0	20581	121	1	3.77185836409	0
3	3	11	0	0	0	20440	124	1	3	1
3	3	11	0	0	0	21700	126	1	3.45485665769	0
3	3	11	0	0	0	20224	63	0	3.70600799905	1
3	3	11	0	0	0	21130	126	1	3.62499125311	0
3	3	11	0	0	0	21046	115	1	1.91007712882	1
3	3	11	0	0	0	20335	43	0	4.89336630778	0
3	3	11	0	0	0	20437	92	1	3	1
3	3	11	0	0	0	21658	92	1	3	1
3	3	11	0	0	0	18019	51	0	3	0
3	3	11	0	0	0	21124	4	0	2.2812422055	0
3	3	11	0	0	0	21106	106	1	3.39319924861	1
3	3	11	0	0	0	20923	92	1	2.32478040479	0
3	3	11	0	0	0	20833	51	0	2.61233446747	1
3	3	11	0	0	0	21661	29	0	3	1
3	3	11	0	0	0	21646	42	0	3.14103107584	0
3	3	11	0	0	0	21187	93	1	3.7070743513	0
3	3	11	0	0	0	20770	52	0	3.13783405538	0
3	3	11	0	0	0	20572	102	1	2.0074805623	1
3	3	11	0	0	0	20758	82	1	3.29390072351	1
3	3	11	0	0	0	21454	31	0	2.34359937675	1
3	3	11	0	0	0	20869	53	0	4.67299239289	1
3	3	11	0	0	0	20959	75	1	3	0
3	3	11	0	0	0	21001	98	1	2.73566368103	1
3	3	11	0	0	0	20893	7	0	2.80167902423	0
3	3	11	0	0	0	21181	43	0	3	1
3	3	11	0	0	0	20587	109	1	4.68953094191	1
3	3	11	0	0	0	21049	24	0	2.68429708422	1
3	3	11	0	0	0	20767	76	1	2.03107877378	0
3	3	11	0	0	0	21328	85	1	2.28826588689	0
3	3	11	0	0	0	20791	82	1	3.48348468921	1
3	3	11	0	0	0	21181	72	1	1.64546082486	1
3	3	11	0	0	0	21370	94	1	1.89843285926	1
3	3	11	0	0	0	19756	30	0	3.74241675945	0
3	3	11	0	0	0	21631	104	1	3.67740474776	1
3	3	11	0	0	0	21517	62	0	2.22329998352	1
3	3	11	0	0	0	20245	34	0	4.06432226539	1
3	3	11	0	0	0	21211	21	0	3	0
3	3	11	0	0	0	21019	103	1	3.89024851816	1
3	3	11	0	0	0	21547	108	1	3.68633696068	1
3	3	11	0	0	0	21007	50	0	3.74763932214	0
3	3	11	0	0	0	21394	40	0	3.95267369534	0
3	3	11	0	0	0	21343	4	0	1.9608963115	1
3	3	11	0	0	0	20599	103	1	2.28447669913	1
3	3	11	0	0	0	21130	47	0	3.76650518485	1
3	3	11	0	0	0	20176	35	0	2.36969965008	0
3	3	11	0	0	0	21382	91	1	3.62819975722	1
3	3	11	0	0	0	20359	71	1	1.79608164509	1
3	3	11	0	0	0	20749	123	1	3.55388909622	0
3	3	11	0	0	0	20917	8	0	4.16673114842	1
3	3	11	0	0	0	20908	94	1	2.84521362949	0
3	3	11	0	0	0	20428	20	0	2.59219446353	1
3	3	11	0	0	0	20656	76	1	4.07538478763	1
3	3	11	0	0	0	21406	13	0	3.17144149151	1
3	3	11	0	0	0	20395	87	1	2.49684051751	1
3	3	11	0	0	0	21205	85	1	3.95855912173	0
3	3	11	0	0	0	21043	9	0	3.74693215806	0
3	3	11	0	0	0	20329	99	1	3	0
3	3	11	0	0	0	20689	36	0	2.45422749411	1
3	3	11	0	0	0	21136	127	1	3.53290974684	0
3	3	11	0	0	0	21406	73	1	3.65574890114	0
3	3	11	0	0	0	20452	48	0	3.83126619166	1
3	3	11	0	0	0	20839	45	0	2.53827163565	0
3	3	11	0	0	0	20470	32	0	2.08083767621	1
3	3	11	0	0	0	20221	10	0	3.6836028712	1
3	3	11	0	0	0	20551	107	1	2.67647671681	1
3	3	11	0	0	0	21262	91	1	4.1150288656	1
3	3	11	0	0	0	21700	35	0	4.16430810666	1
3	3	11	0	0	0	21007	112	1	2.7580741372	0
3	3	11	0	0	0	20602	120	1	2.15671690763	0
3	3	11	0	0	0	20536	19	0	2.33639041108	1
3	3	11	0	0	0	20626	56	0	2.43978279597	1
3	3	11	0	0	0	21019	55	0	4.39430226667	0
3	3	11	0	0	0	20638	6	0	3	1
3	3	11	0	0	0	21262	24	0	1.62341952946	1
3	3	11	0	0	0	21031	85	1	4.21406692544	1
3	3	11	0	0	0	20320	49	0	2.88533659611	1
3	3	11	0	0	0	21292	10	0	1.11696484968	1
3	3	11	0	0	0	21061	16	0	5.1513951992	0
3	3	11	0	0	0	21661	92	1	2.91415402701	1
3	3	11	0	0	0	21013	126	1	1.42389646918	0
3	3	11	0	0	0	20461	23	0	2.56846649568	1
3	3	11	0	0	0	21367	69	1	1.26000062201	1
3	3	11	0	0	0	20611	121	1	2.26547344327	1
3	3	11	0	0	0	20605	4	0	3	0
3	3	11	0	0	0	20380	15	0	3.88258171019	1
3	3	11	0	0	0	20200	55	0	3.42944881057	1
3	3	11	0	0	0	20893	108	1	3.55974036516	1
3	3	11	0	0	0	20818	64	1	1.68933244258	0
3	3	11	0	0	0	20908	52	0	2.02581965429	1
3	3	11	0	0	0	21547	61	0	3.37405820134	1
3	3	11	0	0	0	20782	77	1	3	1
3	3	11	0	0	0	20551	21	0	2.69934689511	1
3	3	11	0	0	0	20785	99	1	3.67251123868	1
3	3	11	0	0	0	20833	91	1	1.73401433112	0
3	3	11	0	0	0	20596	38	0	3.91223167603	0
3	3	11	0	0	0	21172	65	1	3.85664563055	0
3	3	11	0	0	0	20599	32	0	3.36510914879	1
3	3	11	0	0	0	20818	75	1	3.23803947694	0
3	3	11	0	0	0	20596	81	1	3.83472994446	1
3	3	11	0	0	0	20842	113	1	1.2658713251	1
3	3	11	0	0	0	20572	64	1	3.17939851963	1
3	3	11	0	0	0	20800	18	0	2.36931871194	1
3	3	11	0	0	0	21646	128	1	1.38900799095	0
3	3	11	0	0	0	21079	111	1	3.77979405298	0
3	3	11	0	0	0	345	61	0	3.00002612419	1
3	3	11	0	0	0	19756	92	1	1.63488638979	1
3	3	11	0	0	0	21172	4	0	3.08085683815	1
3	3	11	0	0	0	20440	29	0	3	1
3	3	11	0	0	0	21397	54	0	1.83643092617	0
3	3	11	0	0	0	20932	61	0	2.73111370281	1
3	3	11	0	0	0	20320	126	1	2.48857931684	0
3	3	11	0	0	0	20743	29	0	3	1
3	3	11	0	0	0	20335	66	1	4.10560863141	1
3	3	11	0	0	0	20956	90	1	2.31705801492	1
3	3	11	0	0	0	21214	90	1	2.35445809062	1
3	3	11	0	0	0	21370	9	0	1.95929601513	1
3	3	11	0	0	0	21286	59	0	4.42357786463	1
3	3	11	0	0	0	20548	10	0	3.10959385975	1
3	3	11	0	0	0	20302	119	1	2.35937773584	0
3	3	11	0	0	0	20752	83	1	3.39071151776	1
3	3	11	0	0	0	21586	37	0	2.71947311834	1
3	3	11	0	0	0	20311	106	1	3.05069461658	1
3	3	11	0	0	0	21031	14	0	3.75781894111	1
3	3	11	0	0	0	21088	29	0	2.47649616376	1
3	3	11	0	0	0	21328	15	0	3.49157992493	1
3	3	11	0	0	0	21466	118	1	1.87303522445	1
3	3	11	0	0	0	20542	110	1	3.7174166104	0
3	3	11	0	0	0	21049	109	1	3.49399618271	1
3	3	11	0	0	0	20764	13	0	2.45636388517	0
3	3	11	0	0	0	21658	59	0	3	1
3	3	11	0	0	0	20581	16	0	4.8869614113	1
3	3	11	0	0	0	21448	105	1	3	0
3	3	11	0	0	0	20425	95	1	3	1
3	3	11	0	0	0	21664	99	1	1.09141633571	1
3	3	11	0	0	0	20896	25	0	3.75281809553	1
3	3	11	0	0	0	20248	89	1	1.98583993183	1
3	3	11	0	0	0	20815	117	1	2.20392891686	1
3	3	11	0	0	0	20548	111	1	3.27888738771	1
3	3	11	0	0	0	21169	67	1	2.74389704579	1
3	3	11	0	0	0	21220	105	1	2.15495148349	1
3	3	11	0	0	0	20497	14	0	3.05196989879	1
3	3	11	0	0	0	20380	112	1	2.26353175123	1
3	3	11	0	0	0	21268	50	0	2.40505725606	0
3	3	11	0	0	0	20329	33	0	2.84625954393	1
3	3	11	0	0	0	20203	29	0	2.05073211298	1
3	3	11	0	0	0	21418	10	0	1.51822335152	1
3	3	11	0	0	0	20752	56	0	3.78638387998	1
3	3	11	0	0	0	21004	112	1	1.58389715306	0
3	3	11	0	0	0	21043	105	1	3.52779352678	1
3	3	11	0	0	0	21100	92	1	1.92407531232	0
3	3	11	0	0	0	21382	36	0	4.01344516175	0
3	3	11	0	0	0	20950	10	0	2.55414299572	1
3	3	11	0	0	0	21409	36	0	2.57739458478	1
3	3	11	0	0	0	21631	23	0	2.72705440364	1
3	3	11	0	0	0	20452	99	1	3.61022830823	1
3	3	11	0	0	0	20800	109	1	2.72577113747	1
3	3	11	0	0	0	20446	77	1	3.37543944766	1
3	3	11	0	0	0	21334	115	1	3.27218177464	1
3	3	11	0	0	0	20293	44	0	4.25555621212	1
3	3	11	0	0	0	21373	51	0	3.91328617959	0
3	3	11	0	0	0	21241	40	0	2.69208960655	1
3	3	11	0	0	0	21034	81	1	3.29976519105	0
3	3	11	0	0	0	21106	51	0	4.88903208952	1
3	3	11	0	0	0	20428	95	1	1.41812272773	0
3	3	11	0	0	0	20842	62	0	1.20223052258	1
3	3	11	0	0	0	21241	88	1	1.82261685208	1
3	3	11	0	0	0	20977	30	0	2.27416828157	1
3	3	11	0	0	0	20236	59	0	1.86874924193	1
3	3	11	0	0	0	20782	33	0	2.16553627687	0
3	3	11	0	0	0	20305	96	1	3.61441624681	1
3	3	11	0	0	0	20284	78	1	3.97913870211	0
3	3	11	0	0	0	20626	72	1	2.01720775889	1
3	3	11	0	0	0	20887	75	1	4.09358640107	0
3	3	11	0	0	0	20794	56	0	2.71009056472	1
3	3	11	0	0	0	20605	98	1	2.4961892529	1
3	3	11	0	0	0	20242	17	0	1.53615037316	1
3	3	11	0	0	0	20221	81	1	3.60936219047	1
3	3	11	0	0	0	20962	15	0	2.35724986386	1
3	3	11	0	0	0	21001	22	0	4.67841606021	0
3	3	11	0	0	0	21343	90	1	1.76942744293	1
3	3	11	0	0	0	20830	63	0	1.58992504821	0
3	3	11	0	0	0	21136	49	0	3.64092927785	1
3	3	11	0	0	0	20701	80	1	1.06118946744	1
3	3	11	0	0	0	21568	112	1	1.38164834929	1
3	3	11	0	0	0	20761	39	0	3.3791303715	1
3	3	11	0	0	0	20356	16	0	1.669057067	1
3	3	11	0	0	0	20242	111	1	3	1
3	3	11	0	0	0	20932	93	1	2.59106674131	1
3	3	11	0	0	0	20413	53	0	3.09818280209	1
3	3	11	0	0	0	20395	57	0	2.2780098899	1
3	3	11	0	0	0	20236	80	1	3.44794754013	1
3	3	11	0	0	0	21403	91	1	3.75975281304	1
3	3	11	0	0	0	20212	59	0	2.51288731453	1
3	3	11	0	0	0	21397	102	1	1.7306229396	1
3	3	11	0	0	0	20512	14	0	1.63909029188	1
3	3	11	0	0	0	21436	29	0	3.84897300461	1
3	3	11	0	0	0	21004	22	0	2.10761552382	1
3	3	11	0	0	0	21394	105	1	1.98015270262	0
3	3	11	0	0	0	20629	54	0	3.74094259465	1
3	3	11	0	0	0	20794	79	1	3.94147659063	0
3	3	11	0	0	0	21532	20	0	5.03740145114	0
3	3	11	0	0	0	20611	36	0	4.36734351772	1
3	3	11	0	0	0	21133	107	1	1.28918168304	1
3	3	11	0	0	0	20863	11	0	1.9955887018	1
3	3	11	0	0	0	20494	2	0	4.17210144928	0
3	3	11	0	0	0	20968	37	0	4.09215891727	1
3	3	11	0	0	0	21466	38	0	1.52698094782	1
3	3	11	0	0	0	20302	46	0	3.52987029062	1
3	3	11	0	0	0	20749	50	0	1.52337127574	1
3	3	11	0	0	0	20248	17	0	2.3255947975	1
3	3	11	0	0	0	20959	28	0	2.33559642106	1
3	3	11	0	0	0	20437	11	0	2.01434463129	1
3	3	11	0	0	0	21346	81	1	2.14827018891	1
3	3	11	0	0	0	20359	35	0	2.40979728679	1
3	3	11	0	0	0	20767	55	0	2.25509219664	0
3	3	11	0	0	0	20836	44	0	3.85587530051	1
3	3	11	0	0	0	20503	122	1	0.984963659378	1
3	3	11	0	0	0	20662	45	0	3.98581997668	1
3	3	11	0	0	0	20623	83	1	3	1
3	3	11	0	0	0	20209	109	1	1.71215490404	0
3	3	11	0	0	0	20662	127	1	3.30644711344	1
3	3	11	0	0	0	21088	95	1	3	0
3	3	11	0	0	0	20641	6	0	3	0
3	3	11	0	0	0	20317	53	0	4.4504140996	0
3	3	11	0	0	0	21013	53	0	2.36099382073	0
3	3	11	0	0	0	21385	106	1	3.88643127937	0
3	3	11	0	0	0	20542	49	0	3.60842490512	0
3	3	11	0	0	0	21070	39	0	3	0
3	3	11	0	0	0	21070	77	1	1.05988785256	0
3	3	11	0	0	0	20962	69	1	3.68182187143	1
3	3	11	0	0	0	20863	79	1	1.61844945232	1
3	3	11	0	0	0	20290	1	0	3	0
3	3	11	0	0	0	20875	35	0	1.7017537585	1
3	3	11	0	0	0	20515	124	1	2.94856456875	1
3	3	11	0	0	0	21448	61	0	2.68308815754	1
3	3	11	0	0	0	20194	118	1	3.68648931075	1
3	3	11	0	0	0	20689	119	1	1.30881295523	1
3	3	11	0	0	0	21409	76	1	3.57737374743	0
3	3	11	0	0	0	21403	40	0	3.92408393409	0
3	3	11	0	0	0	20641	126	1	3	1
3	3	11	0	0	0	20761	90	1	3.19456064669	0
3	3	11	0	0	0	21385	39	0	3.77559191518	1
3	3	11	0	0	0	21586	74	1	3.53942266693	1
3	3	11	0	0	0	21568	2	0	4.11745389865	1
3	3	11	0	0	0	20245	120	1	4.5421015326	0
3	3	11	0	0	0	21187	22	0	3.45911516414	1
3	3	11	0	0	0	20530	78	1	3.82053206302	0
3	3	11	0	0	0	20176	99	1	1.88402016246	0
3	3	11	0	0	0	20872	29	0	4.01949365876	0
3	3	11	0	0	0	20788	16	0	4.07036555555	1
3	3	11	0	0	0	21532	120	1	2.19513872259	1
3	3	11	0	0	0	21439	121	1	2.42807799963	1
3	3	11	0	0	0	21334	30	0	3.97681135532	0
3	3	11	0	0	0	20263	34	0	3	0
3	3	11	0	0	0	20194	117	1	3.86828741859	1
3	3	11	0	0	0	20719	99	1	1.38377003244	0
3	3	11	0	0	0	20305	9	0	3.51961559993	0
3	3	11	0	0	0	20524	95	1	2.79660755494	1
3	3	11	0	0	0	20224	94	1	4.13556189315	0
3	3	11	0	0	0	20785	50	0	2.59993611662	0
3	3	11	0	0	0	21100	61	0	1.51956391253	0
3	3	11	0	0	0	20512	100	1	1.79052274379	1
3	3	11	0	0	0	20683	86	1	3.85439939986	0
3	3	11	0	0	0	21133	23	0	3.35254930988	1
3	3	11	0	0	0	20482	123	1	6.35460053057	0
3	3	11	0	0	0	20383	104	1	4.30969649678	0
3	3	11	0	0	0	21022	82	1	2.35800429185	1
3	3	11	0	0	0	20290	78	1	1.80207844149	1
3	3	11	0	0	0	20806	17	0	2.59780648693	1
3	3	11	0	0	0	21220	36	0	4.00974280027	1
3	3	11	0	0	0	20194	51	0	3.76561557265	1
3	3	11	0	0	0	20869	97	1	3.81260934108	1
3	3	11	0	0	0	20629	99	1	1.54139324123	1
3	3	11	0	0	0	20887	15	0	3.81434273059	1
3	3	11	0	0	0	20836	97	1	4.17291947217	1
3	3	11	0	0	0	20515	1	0	5.28297479948	0
3	3	11	0	0	0	20494	102	1	4.10325185047	1
3	3	11	0	0	0	20815	48	0	3.67811680698	0
3	3	11	0	0	0	20758	19	0	3.79520434127	1
3	3	11	0	0	0	20683	20	0	3.93378242454	1
3	3	11	0	0	0	21214	50	0	3.69763978864	1
3	3	11	0	0	0	20284	58	0	3.54413102028	1
3	3	11	0	0	0	20896	67	1	3.76161947344	1
3	3	11	0	0	0	20383	55	0	3.78811937107	1
3	3	11	0	0	0	20425	3	0	3	0
3	3	11	0	0	0	20482	30	0	5.30319090375	1
3	3	11	0	0	0	21079	39	0	2.32347864489	0
3	3	11	0	0	0	20536	68	1	3.70410589106	1
3	3	11	0	0	0	20194	16	0	3.53212093128	1
3	3	11	0	0	0	20839	94	1	2.12983258745	1
3	3	11	0	0	0	20326	95	1	6.68553652567	1
3	3	11	0	0	0	21463	110	1	2.19862232967	0
3	3	11	0	0	0	21124	70	1	1.49600299806	1
3	3	11	0	0	0	20956	21	0	2.87589336253	0
3	3	11	0	0	0	20497	83	1	2.14167080558	0
3	3	11	0	0	0	21085	101	1	3	1
3	3	11	0	0	0	20977	95	1	3	0
3	3	11	0	0	0	20701	39	0	3.72396024307	1
3	3	11	0	0	0	20326	49	0	3.46175822057	1
3	3	11	0	0	0	20200	76	1	3.67355298391	0
3	3	11	0	0	0	21268	101	1	1.92394460375	0
3	3	11	0	0	0	20293	114	1	3.99597718487	1
3	3	11	0	0	0	20827	110	1	2.80452290688	1
3	3	11	0	0	0	20980	8	0	3.81075393888	1
3	3	11	0	0	0	20623	26	0	3	1
3	3	11	0	0	0	21292	119	1	2.09810976424	1
3	3	11	0	0	0	20980	85	1	1.67731310141	1
3	3	11	0	0	0	20356	112	1	3	1
3	3	11	0	0	0	21544	36	0	2.86497014368	0
3	3	11	0	0	0	21034	50	0	3.93811462409	0
3	3	11	0	0	0	21022	18	0	2.01242053866	1
3	3	11	0	0	0	21664	24	0	2.57079874729	1
3	3	11	0	0	0	20950	99	1	2.37409604101	1
3	3	11	0	0	0	20638	75	1	2.37568148385	1
3	3	11	0	0	0	20263	91	1	3	0
3	3	11	0	0	0	20470	74	1	2.26438824924	1
3	3	11	0	0	0	20764	69	1	1.8307879866	1
3	3	11	0	0	0	20770	83	1	3.26937404561	1
3	3	11	0	0	0	21046	52	0	1.73029700815	1
3	3	11	0	0	0	21454	74	1	2.2459807364	0
3	3	11	0	0	0	20503	52	0	1.53991061793	1
3	3	11	0	0	0	21148	84	1	3.85760704903	0
3	3	11	0	0	0	20587	15	0	2.69885083567	1
3	3	11	0	0	0	20983	52	0	1.47195909697	0
3	3	11	0	0	0	20743	102	1	2.34724154768	1
3	3	11	0	0	0	21433	14	0	2.82245517614	1
3	3	11	0	0	0	18019	106	1	2.50319274038	1
3	3	11	0	0	0	20656	20	0	3.99142193375	1
3	3	11	0	0	0	20212	95	1	1.58013908024	1
3	3	11	0	0	0	21544	80	1	3.09858555701	0
3	3	11	0	0	0	21367	3	0	2.32432356783	1
3	3	11	0	0	0	20521	28	0	3	1
3	3	11	0	0	0	20413	128	1	0.823919959941	0
3	3	11	0	0	0	21433	96	1	3	1
3	3	11	0	0	0	20530	55	0	2.16511438338	1
3	0	11	0	0	1	20548	68	1	1.94128874823	1
3	0	11	0	0	1	345	111	1	1.1290385985	1
3	0	11	0	0	1	20956	64	1	1.15474034173	1
3	0	11	0	0	1	20917	75	1	1.48246210401	1
3	0	11	0	0	1	21700	46	0	1.21290982714	1
3	0	11	0	0	1	20752	28	0	3.29861229466	1
3	0	11	0	0	1	20212	39	0	0.951296413215	1
3	0	11	0	0	1	21631	120	1	1.62886288218	1
3	0	11	0	0	1	21013	104	1	0.45872230424	0
3	0	11	0	0	1	21169	90	1	1.35511116778	1
3	0	11	0	0	1	20335	6	0	3.30814459951	1
3	0	11	0	0	1	20542	98	1	1.69135344414	1
3	0	11	0	0	1	20212	122	1	1.54499457302	1
3	0	11	0	0	1	20383	22	0	1.08151006137	1
3	0	11	0	0	1	21397	128	1	0.950024880265	1
3	0	11	0	0	1	20521	110	1	0.892693047797	1
3	0	11	0	0	1	20380	101	1	1.53482485486	1
3	0	11	0	0	1	20638	20	0	2.25821372702	1
3	0	11	0	0	1	21124	57	0	0.987101489391	1
3	0	11	0	0	1	20743	46	0	1.38760337004	1
3	0	11	0	0	1	21409	4	0	1.96704775174	1
3	0	11	0	0	1	21088	89	1	1.31701535428	1
3	0	11	0	0	1	21079	121	1	1.71810013715	1
3	0	11	0	0	1	21013	25	0	1.6821027614	0
3	0	11	0	0	1	20395	81	1	1.53383373764	1
3	0	11	0	0	1	20305	116	1	1.93056727001	0
3	0	11	0	0	1	20794	44	0	1.44594604681	1
3	0	11	0	0	1	20836	110	1	1.31028889006	1
3	0	11	0	0	1	21661	111	1	1.14054910571	1
3	0	11	0	0	1	20977	89	1	1.59843544784	1
3	0	11	0	0	1	20626	115	1	1.15257432178	1
3	0	11	0	0	1	21262	85	1	1.53537408344	1
3	0	11	0	0	1	21085	43	0	1.30747216253	1
3	0	11	0	0	1	21034	11	0	1.28106226947	1
3	0	11	0	0	1	21001	3	0	1.5881887168	1
3	0	11	0	0	1	21382	12	0	1.06324077849	1
3	0	11	0	0	1	21466	124	1	1.06407423073	1
3	0	11	0	0	1	20503	22	0	1.11162651108	1
3	0	11	0	0	1	18019	127	1	1.37720086973	1
3	0	11	0	0	1	20815	23	0	1.76253300533	1
3	0	11	0	0	1	20767	56	0	1.3205476129	1
3	0	11	0	0	1	21088	43	0	1.00222368049	1
3	0	11	0	0	1	20359	1	0	1.34611834371	1
3	0	11	0	0	1	20428	62	0	1.08181289477	1
3	0	11	0	0	1	21370	93	1	1.34030994492	1
3	0	11	0	0	1	21001	84	1	1.43919294645	1
3	0	11	0	0	1	21106	9	0	3.80768462825	1
3	0	11	0	0	1	21124	94	1	1.42095315994	1
3	0	11	0	0	1	20956	115	1	0.97509874416	1
3	0	11	0	0	1	20794	104	1	1.10974845897	1
3	0	11	0	0	1	20908	53	0	1.7812367434	1
3	0	11	0	0	1	20662	42	0	2.44104179865	1
3	0	11	0	0	1	20587	43	0	1.87606628143	1
3	0	11	0	0	1	21241	6	0	1.55680244076	1
3	0	11	0	0	1	20611	84	1	2.17721451275	1
3	0	11	0	0	1	21211	122	1	0.816137285983	1
3	0	11	0	0	1	21172	67	1	1.02558764244	1
3	0	11	0	0	1	20494	12	0	3.3874814953	1
3	0	11	0	0	1	20968	48	0	1.90278554019	1
3	0	11	0	0	1	20200	61	0	3.43344519051	1
3	0	11	0	0	1	20875	13	0	1.72525922286	1
3	0	11	0	0	1	20461	94	1	1.12466811658	1
3	0	11	0	0	1	20311	22	0	1.03895413624	1
3	0	11	0	0	1	20683	18	0	1.43298901417	1
3	0	11	0	0	1	21214	12	0	1.90988153848	1
3	0	11	0	0	1	20512	57	0	1.39085657878	1
3	0	11	0	0	1	18019	55	0	2.35440553386	1
3	0	11	0	0	1	20872	79	1	1.21505382698	1
3	0	11	0	0	1	21019	67	1	1.63202493983	1
3	0	11	0	0	1	21046	48	0	0.773463954718	1
3	0	11	0	0	1	20833	52	0	1.04792341807	1
3	0	11	0	0	1	21463	61	0	1.41445154283	1
3	0	11	0	0	1	20785	77	1	1.1737151946	1
3	0	11	0	0	1	20689	11	0	1.42503156703	1
3	0	11	0	0	1	21568	89	1	0.951160608511	1
3	0	11	0	0	1	20977	35	0	1.48862538297	1
3	0	11	0	0	1	20428	99	1	1.10510603624	0
3	0	11	0	0	1	21268	35	0	1.16004298092	1
3	0	11	0	0	1	20830	51	0	1.4747260061	1
3	0	11	0	0	1	21547	51	0	4.00717642339	1
3	0	11	0	0	1	21664	58	0	0.88447662973	1
3	0	11	0	0	1	20605	21	0	1.17660214345	1
3	0	11	0	0	1	20782	75	1	0.807954506578	1
3	0	11	0	0	1	21211	27	0	1.10031004295	1
3	0	11	0	0	1	21631	47	0	1.44047913019	0
3	0	11	0	0	1	20395	63	0	1.15322572619	1
3	0	11	0	0	1	21646	68	1	1.29856624482	1
3	0	11	0	0	1	21403	117	1	1.11702846942	1
3	0	11	0	0	1	20494	101	1	2.6132639796	1
3	0	11	0	0	1	20242	26	0	1.15550291243	1
3	0	11	0	0	1	21241	67	1	0.944532389538	1
3	0	11	0	0	1	21136	12	0	3.55398923928	1
3	0	11	0	0	1	21466	47	0	0.916919617586	1
3	0	11	0	0	1	20380	9	0	1.69158980525	1
3	0	11	0	0	1	20842	18	0	1.09198324309	1
3	0	11	0	0	1	20290	29	0	1.07532740974	1
3	0	11	0	0	1	20194	40	0	1.2909096281	1
3	0	11	0	0	1	20887	101	1	1.34480313469	1
3	0	11	0	0	1	21334	19	0	3.40046214946	1
3	0	11	0	0	1	21385	92	1	1.5256209939	1
3	0	11	0	0	1	20290	125	1	1.25312108329	1
3	0	11	0	0	1	20284	50	0	0.883774235081	1
3	0	11	0	0	1	20782	24	0	2.11234399346	1
3	0	11	0	0	1	21046	66	1	0.741206070785	1
3	0	11	0	0	1	20536	63	0	1.32906685991	1
3	0	11	0	0	1	20209	112	1	1.00755113656	1
3	0	11	0	0	1	21343	52	0	1.32749424644	1
3	0	11	0	0	1	21070	109	1	0.785000668655	1
3	0	11	0	0	1	21187	32	0	1.58282697247	1
3	0	11	0	0	1	21547	82	1	3.28845863177	1
3	0	11	0	0	1	20329	57	0	1.17106065662	1
3	0	11	0	0	1	20389	29	0	1.1169154167	1
3	0	11	0	0	1	21532	94	1	1.48117782802	1
3	0	11	0	0	1	21586	121	1	1.72208121551	1
3	0	11	0	0	1	20221	27	0	3.46168695457	1
3	0	11	0	0	1	21406	102	1	1.1063000195	1
3	0	11	0	0	1	21406	61	0	1.62358216206	1
3	0	11	0	0	1	21700	81	1	1.08934278375	1
3	0	11	0	0	1	20761	57	0	1.17782223716	1
3	0	11	0	0	1	20830	124	1	1.14144056727	0
3	0	11	0	0	1	20236	52	0	1.55579319589	1
3	0	11	0	0	1	20611	51	0	1.13510253842	1
3	0	11	0	0	1	20176	70	1	1.31322032928	1
3	0	11	0	0	1	21448	57	0	1.59359049319	1
3	0	11	0	0	1	20572	2	0	1.77603408596	1
3	0	11	0	0	1	21205	121	1	1.55759656652	1
3	0	11	0	0	1	20842	72	1	0.950994436134	1
3	0	11	0	0	1	20530	94	1	1.2512413031	1
3	0	11	0	0	1	21019	4	0	2.05432728985	1
3	0	11	0	0	1	20482	25	0	2.49280211732	1
3	0	11	0	0	1	20893	1	0	3.58047843545	1
3	0	11	0	0	1	20887	3	0	3.79568018745	1
3	0	11	0	0	1	21346	82	1	0.809696832101	1
3	0	11	0	0	1	21328	104	1	0.97923983265	1
3	0	11	0	0	1	20641	3	0	1.3008829411	1
3	0	11	0	0	1	20356	44	0	1.02810166572	1
3	0	11	0	0	1	20791	23	0	1.41195255304	1
3	0	11	0	0	1	21448	111	1	1.00440849915	1
3	0	11	0	0	1	21082	32	0	3.48097939167	1
3	0	11	0	0	1	20788	45	0	3.38729885737	1
3	0	11	0	0	1	20503	99	1	0.980340609751	1
3	0	11	0	0	1	20413	15	0	2.39603687267	1
3	0	11	0	0	1	20194	99	1	1.33983541603	1
3	0	11	0	0	1	20326	42	0	1.40334887308	1
3	0	11	0	0	1	20962	76	1	1.68519530425	1
3	0	11	0	0	1	20863	45	0	1.64312616238	1
3	0	11	0	0	1	20605	125	1	1.43174337092	1
3	0	11	0	0	1	21004	92	1	1.64213435325	1
3	0	11	0	0	1	20761	95	1	1.36098716839	1
3	0	11	0	0	1	20320	5	0	1.31299243639	1
3	0	11	0	0	1	20242	125	1	0.90731709441	1
3	0	11	0	0	1	20440	121	1	0.772696497719	1
3	0	11	0	0	1	20248	118	1	1.33166655263	1
3	0	11	0	0	1	20293	50	0	1.17433235575	1
3	0	11	0	0	1	20335	117	1	1.35814554806	1
3	0	11	0	0	1	20749	38	0	1.39365833178	1
3	0	11	0	0	1	20983	60	0	0.913730752844	1
3	0	11	0	0	1	21367	111	1	0.805859924112	1
3	0	11	0	0	1	21382	108	1	0.825900861602	1
3	0	11	0	0	1	21187	116	1	2.2921101633	1
3	0	11	0	0	1	20641	127	1	1.31783733855	1
3	0	11	0	0	1	21268	78	1	1.00185545721	1
3	0	11	0	0	1	20224	60	0	3.25895104156	1
3	0	11	0	0	1	21007	94	1	0.797960434036	1
3	0	11	0	0	1	20221	122	1	1.34250663996	1
3	0	11	0	0	1	21172	62	0	1.6611555571	1
3	0	11	0	0	1	21544	70	1	1.64452354295	1
3	0	11	0	0	1	20200	107	1	1.59975275315	1
3	0	11	0	0	1	20869	103	1	1.21178353507	1
3	0	11	0	0	1	21100	79	1	0.922006835832	1
3	0	11	0	0	1	20293	108	1	2.19441999621	1
3	0	11	0	0	1	20923	65	1	1.15585646332	1
3	0	11	0	0	1	20461	36	0	0.988266636312	1
3	0	11	0	0	1	20245	10	0	2.9051946917	1
3	0	11	0	0	1	20599	8	0	2.30198610121	1
3	0	11	0	0	1	21418	52	0	0.963608655897	1
3	0	11	0	0	1	20764	37	0	1.21553705437	1
3	0	11	0	0	1	20581	24	0	3.50317770484	1
3	0	11	0	0	1	20515	81	1	1.37360305529	1
3	0	11	0	0	1	20437	36	0	1.6199754993	1
3	0	11	0	0	1	20437	115	1	2.3427211197	1
3	0	11	0	0	1	21544	46	0	2.7265189401	1
3	0	11	0	0	1	20194	52	0	2.09429180999	1
3	0	11	0	0	1	21370	48	0	1.02557247754	1
3	0	11	0	0	1	19756	35	0	3.26754567112	1
3	0	11	0	0	1	21586	32	0	1.81919224873	1
3	0	11	0	0	1	20719	121	1	1.18259475463	1
3	0	11	0	0	1	21373	46	0	3.2507492756	1
3	0	11	0	0	1	20452	23	0	1.81098591462	1
3	0	11	0	0	1	21373	91	1	1.69535139681	1
3	0	11	0	0	1	20470	92	1	1.09495309943	1
3	0	11	0	0	1	20587	69	1	0.928895185018	1
3	0	11	0	0	1	20923	36	0	0.637230758321	1
3	0	11	0	0	1	20383	87	1	1.51253351429	1
3	0	11	0	0	1	20203	48	0	0.851964860565	1
3	0	11	0	0	1	21394	119	1	2.08695621074	1
3	0	11	0	0	1	20701	56	0	1.26201958737	1
3	0	11	0	0	1	21658	40	0	1.28295447831	1
3	0	11	0	0	1	20800	59	0	1.07469816942	1
3	0	11	0	0	1	21286	42	0	1.34160142297	1
3	0	11	0	0	1	21085	121	1	1.15124553666	1
3	0	11	0	0	1	20305	1	0	4.57877464701	1
3	0	11	0	0	1	21169	25	0	1.34152129899	1
3	0	11	0	0	1	20320	67	1	1.08315960467	1
3	0	11	0	0	1	21205	42	0	3.81358555701	1
3	0	11	0	0	1	20683	78	1	1.17035680762	1
3	0	11	0	0	1	21346	7	0	1.42523807451	1
3	0	11	0	0	1	20959	60	0	1.54543161582	1
3	0	11	0	0	1	21049	38	0	1.42260628711	1
3	0	11	0	0	1	21130	101	1	3.28979088016	1
3	0	11	0	0	1	20950	95	1	1.18256076386	1
3	0	11	0	0	1	20377	128	1	1.0587722872	1
3	0	11	0	0	1	20596	56	0	1.83748740002	0
3	0	11	0	0	1	21661	30	0	1.12072208521	1
3	0	11	0	0	1	21004	30	0	1.11004724423	1
3	0	11	0	0	1	21658	86	1	1.78016881311	1
3	0	11	0	0	1	20962	29	0	1.22431353425	1
3	0	11	0	0	1	345	21	0	1.3764353535	1
3	0	11	0	0	1	20788	126	1	1.10394634537	1
3	0	11	0	0	1	20236	121	1	1.34269813181	1
3	0	11	0	0	1	20896	6	0	2.18294916916	1
3	0	11	0	0	1	21286	95	1	1.07897605569	1
3	0	11	0	0	1	20626	54	0	1.25840219443	1
3	0	11	0	0	1	20524	5	0	1.55630905212	1
3	0	11	0	0	1	21214	98	1	1.02867739217	1
3	0	11	0	0	1	20980	43	0	1.48098203012	1
3	0	11	0	0	1	20581	71	1	4.01724435532	1
3	0	11	0	0	1	21106	127	1	0.922719554143	1
3	0	11	0	0	1	20827	87	1	1.17043456355	1
3	0	11	0	0	1	20551	84	1	1.48358063202	1
3	0	11	0	0	1	21334	126	1	1.68764418846	1
3	0	11	0	0	1	20224	95	1	1.75054736921	1
3	0	11	0	0	1	21532	24	0	1.64799885551	1
3	0	11	0	0	1	20311	69	1	1.11715040037	1
3	0	11	0	0	1	20827	51	0	1.53818704302	1
3	0	11	0	0	1	20317	24	0	1.43900497915	1
3	0	11	0	0	1	20800	95	1	0.875403840291	1
3	0	11	0	0	1	20425	78	1	1.21379836909	1
3	0	11	0	0	1	20524	113	1	1.36060527838	1
3	0	11	0	0	1	20980	81	1	1.2977825327	1
3	0	11	0	0	1	21043	58	0	1.14360146932	1
3	0	11	0	0	1	21022	66	1	1.02292591901	1
3	0	11	0	0	1	21394	42	0	1.62631461093	1
3	0	11	0	0	1	21517	39	0	1.30860232443	1
3	0	11	0	0	1	21031	105	1	3.75318099078	1
3	0	11	0	0	1	20770	89	1	1.11999869379	1
3	0	11	0	0	1	20356	85	1	0.848976522388	1
3	0	11	0	0	1	20983	70	1	1.00091030382	1
3	0	11	0	0	1	21439	47	0	1.53632176401	1
3	0	11	0	0	1	20329	71	1	1.05179794001	1
3	0	11	0	0	1	20623	21	0	1.03643609991	1
3	0	11	0	0	1	20791	92	1	0.966904067329	1
3	0	11	0	0	1	20770	26	0	1.3994796931	1
3	0	11	0	0	1	20596	96	1	1.2672781836	1
3	0	11	0	0	1	20470	36	0	0.861142202619	1
3	0	11	0	0	1	21343	110	1	1.997736207	1
3	0	11	0	0	1	21568	29	0	1.20986964323	1
3	0	11	0	0	1	21043	104	1	1.12057893164	1
3	0	11	0	0	1	20542	48	0	1.6218079199	1
3	0	11	0	0	1	21133	65	1	3.26414265188	1
3	0	11	0	0	1	21061	85	1	1.39632035514	1
3	0	11	0	0	1	20959	92	1	1.42686862573	1
3	0	11	0	0	1	20602	54	0	0.986282142869	1
3	0	11	0	0	1	21403	62	0	1.47525144773	1
3	0	11	0	0	1	20551	24	0	1.06627739542	1
3	0	11	0	0	1	21070	30	0	0.912859324315	1
3	0	11	0	0	1	20512	81	1	1.29482070598	1
3	0	11	0	0	1	20752	65	1	3.33760302048	1
3	0	11	0	0	1	21385	36	0	1.39824439185	1
3	0	11	0	0	1	20719	3	0	1.52797559254	1
3	0	11	0	0	1	20743	74	1	1.25829121817	1
3	0	11	0	0	1	20839	101	1	1.39709430524	1
3	0	11	0	0	1	20815	103	1	1.61379335011	1
3	0	11	0	0	1	21079	42	0	0.975114371819	0
3	0	11	0	0	1	21220	23	0	1.89547272501	1
3	0	11	0	0	1	20425	7	0	3	1
3	0	11	0	0	1	20893	78	1	1.20179981645	1
3	0	11	0	0	1	20836	62	0	1.3363689234	1
3	0	11	0	0	1	21007	26	0	1.04746236071	1
3	0	11	0	0	1	21367	18	0	1.25216738198	1
3	0	11	0	0	1	20932	45	0	1.16433569696	1
3	0	11	0	0	1	21436	9	0	1.29634153207	1
3	0	11	0	0	1	21439	111	1	1.77668252784	1
3	0	11	0	0	1	20656	51	0	1.70621382654	1
3	0	11	0	0	1	21181	13	0	0.74776164475	1
3	0	11	0	0	1	21136	79	1	1.57591092866	1
3	0	11	0	0	1	21646	38	0	0.91624448762	1
3	0	11	0	0	1	20833	105	1	0.948300667416	1
3	0	11	0	0	1	21181	84	1	0.87968037758	1
3	0	11	0	0	1	20530	21	0	1.47014854584	1
3	0	11	0	0	1	20263	108	1	1.21488765574	1
3	0	11	0	0	1	21022	17	0	0.859786651739	1
3	0	11	0	0	1	20758	40	0	1.44813442549	1
3	0	11	0	0	1	21034	115	1	1.43548383084	1
3	0	11	0	0	1	20326	83	1	1.24222696328	1
3	0	11	0	0	1	20176	58	0	1.41293814572	1
3	0	11	0	0	1	21433	18	0	1.66096642459	1
3	0	11	0	0	1	20908	76	1	1.62459833674	1
3	0	11	0	0	1	21220	118	1	0.830583442184	1
3	0	11	0	0	1	21292	125	1	0.664376866593	1
3	0	11	0	0	1	20521	5	0	1.44661679812	1
3	0	11	0	0	1	21517	123	1	1.59126145655	1
3	0	11	0	0	1	20656	80	1	1.36074062094	1
3	0	11	0	0	1	20317	113	1	1.37610413602	1
3	0	11	0	0	1	21409	66	1	1.12889705105	1
3	0	11	0	0	1	21436	95	1	0.918807944507	1
3	0	11	0	0	1	20623	89	1	1.04802218069	1
3	0	11	0	0	1	20818	88	1	1.24940191164	1
3	0	11	0	0	1	20932	103	1	1.1431790757	1
3	0	11	0	0	1	20839	16	0	1.38713880967	1
3	0	11	0	0	1	20869	41	0	3.35051657972	1
3	0	11	0	0	1	20629	11	0	1.64811375327	1
3	0	11	0	0	1	20749	109	1	1.51499222492	1
3	0	11	0	0	1	20875	84	1	1.0262898942	1
3	0	11	0	0	1	20863	117	1	1.19398267079	1
3	0	11	0	0	1	20764	74	1	1.54976223872	1
3	0	11	0	0	1	21397	13	0	1.03884431175	1
3	0	11	0	0	1	21148	47	0	1.41418303493	1
3	0	11	0	0	1	20359	75	1	1.23901000815	1
3	0	11	0	0	1	20785	10	0	3.48410908817	1
3	0	11	0	0	1	20440	13	0	1.26451389383	1
3	0	11	0	0	1	21463	65	1	1.04857550642	1
3	0	11	0	0	1	20284	84	1	0.935300337751	1
3	0	11	0	0	1	20209	62	0	1.07725733266	1
3	0	11	0	0	1	21031	60	0	3.37418739459	1
3	0	11	0	0	1	20629	86	1	1.0719320889	1
3	0	11	0	0	1	20377	44	0	1.81801574293	1
3	0	11	0	0	1	21262	22	0	1.40398965112	1
3	0	11	0	0	1	20515	13	0	1.3338983209	1
3	0	11	0	0	1	20446	73	1	0.761342912236	1
3	0	11	0	0	1	20806	71	1	0.907514796028	1
3	0	11	0	0	1	20701	118	1	1.30378931151	1
3	0	11	0	0	1	20758	118	1	1.23378315377	1
3	0	11	0	0	1	20497	58	0	1.04878275584	1
3	0	11	0	0	1	20245	107	1	1.15844800254	1
3	0	11	0	0	1	20302	113	1	1.16719500631	1
3	0	11	0	0	1	21130	34	0	3.47979756356	1
3	0	11	0	0	1	20689	85	1	1.12597857796	1
3	0	11	0	0	1	21328	46	0	2.67854428151	1
3	0	11	0	0	1	21049	128	1	0.977597608487	1
3	0	11	0	0	1	20950	2	0	2.35320153795	1
3	0	11	0	0	1	20248	46	0	1.44549851029	1
3	0	11	0	0	1	20203	70	1	1.17098829111	1
3	0	11	0	0	1	21082	104	1	1.46356329825	0
3	0	11	0	0	1	21292	57	0	1.90730881418	1
3	0	11	0	0	1	21100	1	0	1.27558227411	1
3	0	11	0	0	1	21133	59	0	3.32676479919	1
3	0	11	0	0	1	20872	30	0	1.18248332505	1
3	0	11	0	0	1	20818	37	0	1.54163758645	1
3	0	11	0	0	1	21454	72	1	1.18053051107	1
3	0	11	0	0	1	20482	74	1	1.16125633283	1
3	0	11	0	0	1	20194	79	1	1.01209468243	1
3	0	11	0	0	1	20806	53	0	0.989732194228	1
3	0	11	0	0	1	20452	87	1	1.37572860524	1
3	0	11	0	0	1	20896	123	1	8.05265182758	1
3	0	11	0	0	1	20638	87	1	1.26839003424	1
3	0	11	0	0	1	20302	34	0	1.43401932998	1
3	0	11	0	0	1	20548	5	0	2.85716480616	1
3	0	11	0	0	1	20536	107	1	0.807677164132	1
3	0	11	0	0	1	21061	9	0	4.18629516091	1
3	0	11	0	0	1	21664	79	1	1.01167191742	1
3	0	11	0	0	1	20446	60	0	1.56321857312	1
3	0	11	0	0	1	21454	38	0	0.800464018361	1
3	0	11	0	0	1	21418	103	1	1.14659200468	1
3	0	11	0	0	1	20497	84	1	0.954453836344	1
3	0	11	0	0	1	19756	98	1	1.19141034652	1
3	0	11	0	0	1	20599	79	1	0.844331565504	1
3	0	11	0	0	1	21148	77	1	1.35729993509	1
3	0	11	0	0	1	20917	61	0	1.09020986633	1
3	0	11	0	0	1	20767	101	1	1.0239250982	1
3	0	11	0	0	1	20662	103	1	1.56910300584	1
3	0	11	0	0	1	21433	97	1	0.967547308763	1
3	0	11	0	0	1	20413	126	1	1.01706200492	1
3	0	11	0	0	1	20263	6	0	3	0
3	0	11	0	0	1	20572	75	1	1.16025097966	1
3	0	11	0	0	1	20389	108	1	1.19258103943	1
3	0	11	0	0	1	20602	72	1	0.981487361798	1
3	0	11	0	0	1	20968	99	1	2.28182962433	1
3	1	11	0	0	1	21382	100	1	1.05942587324	1
3	1	11	0	0	1	21004	48	0	1.41474719158	1
3	1	11	0	0	1	20893	112	1	0.878278207114	1
3	1	11	0	0	1	20329	87	1	0.960702748111	1
3	1	11	0	0	1	20494	10	0	3.67914785097	1
3	1	11	0	0	1	20200	27	0	3.47697867457	1
3	1	11	0	0	1	20263	117	1	1.79047243774	1
3	1	11	0	0	1	21031	100	1	7.34733188013	1
3	1	11	0	0	1	20842	27	0	1.15845760545	1
3	1	11	0	0	1	20311	77	1	1.31116906883	1
3	1	11	0	0	1	20446	50	0	0.940049449524	1
3	1	11	0	0	1	20293	56	0	1.19467501812	1
3	1	11	0	0	1	21544	103	1	0.200398706225	1
3	1	11	0	0	1	21664	54	0	0.943021263229	1
3	1	11	0	0	1	20536	25	0	1.56618533424	1
3	1	11	0	0	1	20785	28	0	3.07590302914	1
3	1	11	0	0	1	21517	48	0	2.14575030867	1
3	1	11	0	0	1	20428	17	0	2.93790558592	0
3	1	11	0	0	1	21328	99	1	0.986455351489	1
3	1	11	0	0	1	20524	127	1	1.33426251329	1
3	1	11	0	0	1	20194	40	0	1.43550342417	1
3	1	11	0	0	1	21133	3	0	3.69802667181	1
3	1	11	0	0	1	19756	85	1	0.809889344338	1
3	1	11	0	0	1	20770	8	0	1.92894032176	0
3	1	11	0	0	1	20923	79	1	0.846000011197	1
3	1	11	0	0	1	21454	66	1	0.688156024618	1
3	1	11	0	0	1	21136	36	0	3.44406450208	1
3	1	11	0	0	1	21043	14	0	1.70483530517	1
3	1	11	0	0	1	20932	116	1	1.1312825776	1
3	1	11	0	0	1	21262	47	0	1.3405668126	1
3	1	11	0	0	1	20959	102	1	0.806095470787	1
3	1	11	0	0	1	20875	125	1	1.15878807482	1
3	1	11	0	0	1	21268	88	1	1.38656861708	1
3	1	11	0	0	1	20752	86	1	3.68844957672	1
3	1	11	0	0	1	21082	64	1	3.37836819061	1
3	1	11	0	0	1	21172	113	1	0.986022605302	1
3	1	11	0	0	1	20389	5	0	2.2946202817	1
3	1	11	0	0	1	21406	17	0	1.50866727354	1
3	1	11	0	0	1	20806	127	1	0.990152982997	1
3	1	11	0	0	1	20629	60	0	1.29424236016	1
3	1	11	0	0	1	20548	9	0	1.65284500959	1
3	1	11	0	0	1	20596	79	1	1.06483970462	1
3	1	11	0	0	1	21148	27	0	1.46469371488	1
3	1	11	0	0	1	21007	128	1	8.0413203375	1
3	1	11	0	0	1	21433	49	0	1.08374771686	1
3	1	11	0	0	1	20515	85	1	1.0912144952	1
3	1	11	0	0	1	20503	62	0	1.66327217991	1
3	1	11	0	0	1	20887	105	1	1.18570205429	1
3	1	11	0	0	1	21631	71	1	1.55706177439	1
3	1	11	0	0	1	20194	29	0	1.91732579042	1
3	1	11	0	0	1	20284	67	1	0.915719759407	1
3	1	11	0	0	1	21418	122	1	1.47844671547	1
3	1	11	0	0	1	20950	117	1	0.900872944567	1
3	1	11	0	0	1	20836	43	0	1.51264006767	1
3	1	11	0	0	1	18019	7	0	1.9483771623	1
3	1	11	0	0	1	21061	75	1	1.75180808473	1
3	1	11	0	0	1	21268	37	0	1.62676977527	1
3	1	11	0	0	1	20932	62	0	1.25792343099	1
3	1	11	0	0	1	21004	87	1	1.35450651999	1
3	1	11	0	0	1	20389	87	1	0.814679309944	1
3	1	11	0	0	1	20656	5	0	2.14790804283	1
3	1	11	0	0	1	21043	123	1	2.56703098958	1
3	1	11	0	0	1	20767	88	1	1.60113764652	0
3	1	11	0	0	1	20305	44	0	1.13125894134	1
3	1	11	0	0	1	20968	5	0	3.65703454408	1
3	1	11	0	0	1	21022	58	0	0.805643154818	1
3	1	11	0	0	1	20551	128	1	2.10262299365	1
3	1	11	0	0	1	20875	45	0	1.45524043814	1
3	1	11	0	0	1	20482	89	1	1.50601295644	1
3	1	11	0	0	1	20302	98	1	1.10845491676	1
3	1	11	0	0	1	21046	36	0	1.09206008584	1
3	1	11	0	0	1	20701	105	1	1.11293916632	1
3	1	11	0	0	1	21007	52	0	1.36863397597	1
3	1	11	0	0	1	20752	44	0	3.48212995043	1
3	1	11	0	0	1	21013	10	0	4.00067580407	0
3	1	11	0	0	1	20641	24	0	1.27982608642	1
3	1	11	0	0	1	20770	82	1	0.852184013858	1
3	1	11	0	0	1	21022	123	1	1.36241618461	1
3	1	11	0	0	1	20815	73	1	0.935831423249	1
3	1	11	0	0	1	20497	5	0	1.38539673989	1
3	1	11	0	0	1	20530	34	0	1.07377655642	1
3	1	11	0	0	1	21343	14	0	1.66374012564	1
3	1	11	0	0	1	20968	90	1	2.02670682487	1
3	1	11	0	0	1	20290	31	0	1.34613281748	1
3	1	11	0	0	1	21631	62	0	1.37772103713	1
3	1	11	0	0	1	20224	51	0	3.27455324099	1
3	1	11	0	0	1	20320	128	1	1.04006763988	1
3	1	11	0	0	1	20377	50	0	2.32964474203	1
3	1	11	0	0	1	21418	35	0	1.99968775075	1
3	1	11	0	0	1	20428	72	1	2.02019804629	1
3	1	11	0	0	1	20587	121	1	1.34151764333	1
3	1	11	0	0	1	20248	56	0	1.48510222742	0
3	1	11	0	0	1	20599	96	1	1.98141291921	0
3	1	11	0	0	1	20524	14	0	1.12375955564	1
3	1	11	0	0	1	20437	5	0	1.72715157807	1
3	1	11	0	0	1	21439	79	1	0.970016483174	1
3	1	11	0	0	1	20494	85	1	1.94503172234	1
3	1	11	0	0	1	21367	70	1	1.32400199042	1
3	1	11	0	0	1	21100	24	0	1.04042408278	1
3	1	11	0	0	1	20758	69	1	1.10954214606	1
3	1	11	0	0	1	20542	70	1	1.49635210839	1
3	1	11	0	0	1	20623	113	1	1.31783536159	1
3	1	11	0	0	1	20425	65	1	1.17909827143	1
3	1	11	0	0	1	20869	86	1	3.43309904602	1
3	1	11	0	0	1	20767	10	0	2.09463396581	1
3	1	11	0	0	1	21532	73	1	2.02539987125	1
3	1	11	0	0	1	20917	41	0	3.39866516555	1
3	1	11	0	0	1	20413	30	0	0.946955112755	1
3	1	11	0	0	1	21013	70	1	1.96093740524	0
[truncated: 22,193 more rows]
